# Supplementary material for: (E)-1-(4-Nitro­phen­yl)-3-phenyl­prop-2-en-1-one
Source: Acta Crystallogr Sect E Struct Rep Online. 2009 Sep 26;65(Pt 10):o2510. doi: 10.1107/S1600536809037556 (PMC2970181; doi:10.1107/S1600536809037556)
Supplement: Supplementary file 2 [file e-65-o2510-Isup2.hkl]

# 
# h,k,l, Fc-squared, Fo-squared, sigma(Fo-squared) and status flag 
# 
data_I
_shelx_title ' Y2750 in P2(1)/c' 
_shelx_refln_list_code          4 
_shelx_F_calc_maximum      341.62 
_exptl_crystal_F_000       528.00 
_reflns_d_resolution_high  0.7701 
 
loop_ 
 _symmetry_equiv_pos_as_xyz 
 'x, y, z' 
 '-x, y+1/2, -z+1/2' 
 '-x, -y, -z' 
 'x, -y-1/2, z-1/2' 
 
_cell_length_a     6.2139 
_cell_length_b    13.1593 
_cell_length_c    14.4504 
_cell_angle_alpha  90.000 
_cell_angle_beta   92.106 
_cell_angle_gamma  90.000 
 
_shelx_F_squared_multiplier     1.000 
 
loop_ 
 _refln_index_h 
 _refln_index_k 
 _refln_index_l 
 _refln_F_squared_calc 
 _refln_F_squared_meas 
 _refln_F_squared_sigma 
 _refln_observed_status 
   1   0   0      508.60      431.74      4.13 o 
   2   0   0      358.43      313.00      2.86 o 
   3   0   0     2390.23     2682.29     16.54 o 
   4   0   0       95.53       92.28      2.46 o 
   5   0   0     1278.18     1281.08     20.89 o 
   6   0   0       32.95       32.52      5.00 o 
   7   0   0       23.64       16.13      4.38 o 
   8   0   0       92.07       98.43      9.63 o 
   1   1   0     8357.83     8563.94     41.26 o 
   2   1   0      142.45      114.57      1.47 o 
   3   1   0       58.76       58.52      1.21 o 
   4   1   0      195.84      162.17      2.84 o 
   5   1   0      143.82      135.89      3.01 o 
   6   1   0      318.82      331.15     12.40 o 
   7   1   0        8.24        8.50      3.81 o 
   8   1   0       50.87       47.90      4.75 o 
   0   2   0     2414.13     2458.98      9.58 o 
   1   2   0      312.01      307.62      2.82 o 
   2   2   0      446.69      428.11      4.14 o 
   3   2   0     1028.97     1193.40      6.89 o 
   4   2   0      161.00      177.53      2.13 o 
   5   2   0      150.28      162.04      3.51 o 
   6   2   0      103.63      104.84      3.90 o 
   7   2   0        4.53        7.99      3.40 o 
   8   2   0       24.19       29.27      6.63 o 
   1   3   0        5.34       10.78      0.85 o 
   2   3   0      650.12      700.78      4.28 o 
   3   3   0       74.58       69.85      1.33 o 
   4   3   0      425.28      471.14      7.14 o 
   5   3   0      835.72      830.74     11.47 o 
   6   3   0      212.48      205.53      6.03 o 
   7   3   0       13.77       13.54      3.09 o 
   0   4   0     3210.91     3075.08     10.82 o 
   1   4   0      474.51      429.94      5.52 o 
   2   4   0      303.49      308.38      4.74 o 
   3   4   0        4.43        3.64      0.54 o 
   4   4   0      134.57      132.31      2.31 o 
   5   4   0        0.98        3.53      2.45 o 
   6   4   0        0.32        3.17      2.35 o 
   7   4   0       11.19       10.43      2.94 o 
   1   5   0      184.49      171.39      2.69 o 
   2   5   0     1706.84     1795.59     14.94 o 
   3   5   0       22.41       19.63      1.19 o 
   4   5   0      153.59      140.92      4.01 o 
   5   5   0      170.80      173.56      5.48 o 
   6   5   0      122.65      118.04      4.63 o 
   7   5   0       82.25       71.29      8.38 o 
   0   6   0     1882.80     2040.62     12.59 o 
   1   6   0      252.92      254.90      3.73 o 
   2   6   0      234.16      247.96      3.05 o 
   3   6   0       67.60       63.71      2.31 o 
   4   6   0      229.05      210.11      4.19 o 
   5   6   0       22.00       14.41      2.69 o 
   6   6   0       57.76       50.71      3.54 o 
   7   6   0        6.34        8.88      5.88 o 
   1   7   0      324.78      319.79      4.76 o 
   2   7   0        1.77        2.79      1.40 o 
   3   7   0      333.33      312.45      4.12 o 
   4   7   0     1018.41      955.16     10.52 o 
   5   7   0       35.49       29.17      3.53 o 
   6   7   0       94.38       67.98      4.97 o 
   7   7   0        0.01        3.63      3.01 o 
   0   8   0     1310.90     1316.35     15.34 o 
   1   8   0       63.27       52.96      2.60 o 
   2   8   0      511.77      500.11      6.16 o 
   3   8   0      518.42      476.73      6.51 o 
   4   8   0      432.30      411.83      6.90 o 
   5   8   0      700.29      653.24     27.30 o 
   6   8   0        3.31        5.06      2.44 o 
   7   8   0        0.94        4.17      2.76 o 
   1   9   0        1.16        3.08      2.05 o 
   2   9   0       15.75       12.48      1.95 o 
   3   9   0      133.09      130.93      4.23 o 
   4   9   0        0.13        2.82      1.48 o 
   5   9   0       67.95       67.82      5.68 o 
   6   9   0       47.89       59.35     10.76 o 
   0  10   0        3.20        2.19      3.64 o 
   1  10   0      668.05      611.27      7.50 o 
   2  10   0     1221.30     1139.11     22.79 o 
   3  10   0       13.68       15.90      2.01 o 
   4  10   0       10.76       16.11      2.14 o 
   5  10   0       93.21       90.05      5.76 o 
   6  10   0        3.29        4.54      3.57 o 
   1  11   0      773.97      704.86     12.09 o 
   2  11   0      240.56      233.19      5.52 o 
   3  11   0      270.30      257.55      5.36 o 
   4  11   0       63.92       64.28      4.65 o 
   5  11   0       14.83       13.97      2.86 o 
   6  11   0       94.44      107.01     11.26 o 
   0  12   0      675.33      610.66     13.00 o 
   1  12   0      479.33      460.43      7.86 o 
   2  12   0       11.59        4.77      2.05 o 
   3  12   0       66.81       65.60      4.48 o 
   4  12   0        0.75        1.05      2.21 o 
   5  12   0      172.03      203.87      9.15 o 
   1  13   0      121.24      107.50      4.35 o 
   2  13   0       13.91        4.56      2.01 o 
   3  13   0      125.53      116.29      4.84 o 
   4  13   0       24.85       26.40      3.95 o 
   5  13   0       36.39       37.30      8.44 o 
   0  14   0       19.86       27.88      4.08 o 
   1  14   0        1.43        2.91      2.13 o 
   2  14   0       41.75       42.93      3.29 o 
   3  14   0       21.01       25.36      3.18 o 
   4  14   0       10.67       15.88      6.75 o 
   1  15   0       19.87       26.28      2.95 o 
   2  15   0        8.47       16.48      2.69 o 
   3  15   0       16.38       16.70      3.32 o 
   0  16   0        6.53        7.77      3.08 o 
   1  16   0       11.34       12.61      3.04 o 
   2  16   0        3.57        6.27      3.35 o 
  -8   1   1        2.08       -0.25      3.38 o 
  -7   1   1        0.01        1.87      2.08 o 
  -6   1   1      195.72      186.62      5.55 o 
  -5   1   1      489.15      516.35      6.72 o 
  -4   1   1       40.27       40.66      1.45 o 
  -3   1   1      428.96      443.18      3.53 o 
  -2   1   1      841.19      862.18      3.58 o 
  -1   1   1       17.95       14.96      0.61 o 
   1   1   1     1670.52     1583.89      8.77 o 
   2   1   1      670.53      625.09      4.83 o 
   3   1   1      684.09      693.49      5.25 o 
   4   1   1       24.45       19.73      0.98 o 
   5   1   1      146.41      142.99      3.39 o 
   6   1   1      559.19      556.41     14.51 o 
   7   1   1        4.45        4.18      2.75 o 
   8   1   1       20.73       18.70      3.54 o 
  -8   2   1      267.61      284.53     17.76 o 
  -7   2   1       10.02       10.59      2.78 o 
  -6   2   1       15.97       17.46      2.21 o 
  -5   2   1       54.39       53.77      1.78 o 
  -4   2   1      880.47      974.32     12.49 o 
  -3   2   1      966.65     1061.49      7.70 o 
  -2   2   1     1583.79     1529.23      6.74 o 
  -1   2   1     6890.39     7116.57     83.74 o 
   0   2   1      146.83      130.32      2.77 o 
   1   2   1      376.63      322.97      3.02 o 
   2   2   1      124.54      157.60      2.17 o 
   3   2   1      106.80      106.51      2.64 o 
   4   2   1      125.28      115.20      3.34 o 
   5   2   1      383.88      363.34     20.43 o 
   6   2   1      578.44      571.03      8.14 o 
   7   2   1        3.15        6.43      2.95 o 
  -7   3   1      186.76      208.50      7.51 o 
  -6   3   1      815.90      792.95      9.78 o 
  -5   3   1        4.34        4.87      0.92 o 
  -4   3   1       91.65      117.52      2.22 o 
  -3   3   1      433.85      403.46      7.03 o 
  -2   3   1     4547.03     4853.77     20.07 o 
  -1   3   1       45.41       44.43      1.19 o 
   0   3   1       31.79       27.65      1.04 o 
   1   3   1     1114.74     1123.43     10.98 o 
   2   3   1       28.90       22.05      1.29 o 
   3   3   1     1623.38     1824.99     21.86 o 
   4   3   1      295.09      325.33      8.55 o 
   5   3   1      209.90      214.49      5.79 o 
   6   3   1      579.37      542.71     15.81 o 
   7   3   1       50.59       53.86      4.75 o 
  -7   4   1      147.28      124.94      9.51 o 
  -6   4   1       19.51       16.04      2.54 o 
  -5   4   1      551.27      566.21      6.54 o 
  -4   4   1      134.07      142.32      2.50 o 
  -3   4   1      681.42      767.53      9.90 o 
  -2   4   1      979.40      975.95      7.16 o 
  -1   4   1     1382.32     1334.84      5.59 o 
   0   4   1       17.48       12.95      0.92 o 
   1   4   1       14.23       16.01      0.95 o 
   2   4   1     1687.38     1842.41      8.47 o 
   3   4   1        0.23        0.97      2.11 o 
   4   4   1       99.67       95.57      3.81 o 
   5   4   1      100.34      110.42      4.51 o 
   6   4   1        9.19        6.38      2.15 o 
   7   4   1        8.85       15.05      3.21 o 
  -7   5   1       13.97       16.76      5.13 o 
  -6   5   1        1.94        3.41      2.14 o 
  -5   5   1      114.92       97.44      4.10 o 
  -4   5   1       48.75       52.00      1.75 o 
  -3   5   1       36.09       36.10      1.43 o 
  -2   5   1      278.28      249.73      2.99 o 
  -1   5   1       66.03       74.88      2.14 o 
   0   5   1      632.96      601.24      4.19 o 
   1   5   1      251.89      261.63      4.51 o 
   2   5   1      784.23      806.89     12.32 o 
   3   5   1      312.57      336.60      4.02 o 
   4   5   1        2.37        3.41      2.25 o 
   5   5   1      167.01      145.55      5.80 o 
   6   5   1       61.51       60.99      4.05 o 
   7   5   1      127.75      152.11      7.03 o 
  -7   6   1       13.11       13.50      5.94 o 
  -6   6   1       15.57       15.20      2.35 o 
  -5   6   1       71.67       71.17      3.87 o 
  -4   6   1      430.89      425.02      4.94 o 
  -3   6   1      207.27      194.41      3.53 o 
  -2   6   1      429.81      434.49      6.78 o 
  -1   6   1     1098.67     1151.47     12.07 o 
   0   6   1      265.04      327.82      5.23 o 
   1   6   1      711.60      762.75     11.15 o 
   2   6   1       17.58       23.76      1.47 o 
   3   6   1       21.80       22.08      1.29 o 
   4   6   1       15.41        9.85      2.47 o 
   5   6   1        8.56        9.36      3.59 o 
   6   6   1        3.17        3.39      2.15 o 
   7   6   1        0.48        2.63      2.31 o 
  -7   7   1        0.13        3.35      2.79 o 
  -6   7   1        2.34        1.03      2.34 o 
  -5   7   1       47.27       47.44      4.31 o 
  -4   7   1      201.42      191.74      4.04 o 
  -3   7   1        0.00        1.62      1.09 o 
  -2   7   1       44.45       49.59      2.06 o 
  -1   7   1      289.48      337.20      4.84 o 
   0   7   1       17.34       17.40      1.80 o 
   1   7   1      342.91      352.60      7.90 o 
   2   7   1       17.40       15.10      1.60 o 
   3   7   1      148.28      135.45      2.77 o 
   4   7   1        2.97        2.91      0.92 o 
   5   7   1       53.53       47.92      3.92 o 
   6   7   1        0.55        3.57      2.42 o 
   7   7   1        0.08        5.63      4.38 o 
  -7   8   1        1.34        4.63      3.10 o 
  -6   8   1      151.78      159.39      9.29 o 
  -5   8   1        8.52       14.76      2.89 o 
  -4   8   1       63.20       59.06      4.27 o 
  -3   8   1      456.39      428.47      6.06 o 
  -2   8   1        0.93        3.35      1.77 o 
  -1   8   1       26.94       23.33      2.17 o 
   0   8   1      906.35      873.18      8.92 o 
   1   8   1      474.27      487.04      6.26 o 
   2   8   1      166.25      149.76      3.75 o 
   3   8   1        1.04        1.15      1.26 o 
   4   8   1     1966.26     1940.10     17.65 o 
   5   8   1       13.86       11.80      2.91 o 
   6   8   1        8.65       10.90      3.25 o 
   7   8   1       60.52       68.83     11.07 o 
  -6   9   1        0.16        4.11      3.34 o 
  -5   9   1      126.36      137.15      7.88 o 
  -4   9   1      332.59      305.76      5.55 o 
  -3   9   1       38.70       38.64      2.71 o 
  -2   9   1      528.59      515.52      7.02 o 
  -1   9   1       16.90       15.16      2.01 o 
   0   9   1        4.27        4.27      2.11 o 
   1   9   1        7.06        7.68      1.74 o 
   2   9   1     1923.66     1835.12     12.71 o 
   3   9   1      773.29      755.17      9.36 o 
   4   9   1       26.77       28.72      3.94 o 
   5   9   1        1.84        1.52      2.47 o 
   6   9   1       55.83       57.09      4.63 o 
  -6  10   1       46.91       46.06      6.64 o 
  -5  10   1       18.51       15.38      2.91 o 
  -4  10   1      277.31      259.98      5.59 o 
  -3  10   1      600.69      594.15     13.69 o 
  -2  10   1     1066.95     1081.92     17.09 o 
  -1  10   1      104.97      110.55      3.98 o 
   0  10   1      183.53      185.41      4.73 o 
   1  10   1     1025.03     1033.96      9.55 o 
   2  10   1      888.23      834.79     10.33 o 
   3  10   1       14.57       14.06      2.01 o 
   4  10   1       37.28       34.40      4.13 o 
   5  10   1        1.03        5.50      4.15 o 
   6  10   1        6.93        4.13      3.15 o 
  -6  11   1        1.68        4.67      2.93 o 
  -5  11   1       40.55       43.57      6.60 o 
  -4  11   1       52.09       41.92      3.90 o 
  -3  11   1      212.29      200.65      5.98 o 
  -2  11   1       17.75       11.33      2.60 o 
  -1  11   1      500.97      507.86      8.14 o 
   0  11   1       82.55       65.61      3.48 o 
   1  11   1       10.03       12.57      2.66 o 
   2  11   1        1.37        6.35      2.50 o 
   3  11   1      265.75      268.58      5.72 o 
   4  11   1       48.75       46.26      4.72 o 
   5  11   1       71.53       74.69      5.21 o 
   6  11   1       86.09       73.01      8.52 o 
  -5  12   1        0.02        0.71      3.32 o 
  -4  12   1       14.58       15.85      3.07 o 
  -3  12   1        7.64        8.26      2.01 o 
  -2  12   1      209.88      175.10      4.89 o 
  -1  12   1      145.09      124.65      4.49 o 
   0  12   1      259.85      231.30      5.85 o 
   1  12   1       52.13       55.15      3.27 o 
   2  12   1        2.81        3.24      2.00 o 
   3  12   1       28.20       24.22      2.67 o 
   4  12   1      253.63      267.46     10.03 o 
   5  12   1       13.96       16.09      3.52 o 
  -5  13   1       57.93       54.34      8.21 o 
  -4  13   1        8.45        5.88      3.24 o 
  -3  13   1      120.50      111.87      4.71 o 
  -2  13   1        0.03        2.48      1.96 o 
  -1  13   1       35.51       35.83      3.31 o 
   0  13   1       37.11       33.36      3.02 o 
   1  13   1      103.23       91.73      4.13 o 
   2  13   1      193.46      166.34      5.61 o 
   3  13   1       59.90       62.95      3.78 o 
   4  13   1       27.22       31.69      4.02 o 
   5  13   1      113.26      117.12     10.80 o 
  -4  14   1       51.13       58.36      8.25 o 
  -3  14   1        7.12        7.52      2.53 o 
  -2  14   1       14.39       13.31      2.58 o 
  -1  14   1        6.35        6.60      2.66 o 
   0  14   1        5.13        7.51      2.32 o 
   1  14   1       22.75       20.69      3.19 o 
   2  14   1       27.51       29.70      3.07 o 
   3  14   1        1.23        1.09      2.22 o 
   4  14   1       11.74       14.10      3.49 o 
  -3  15   1       56.17       62.58      6.41 o 
  -2  15   1       21.12       26.22      2.85 o 
  -1  15   1      143.90      151.16      5.24 o 
   0  15   1       16.72       15.24      2.69 o 
   1  15   1      169.78      173.93      7.58 o 
   2  15   1      187.17      234.37      6.41 o 
   3  15   1       69.30       77.90      5.54 o 
  -2  16   1      182.22      211.20      6.19 o 
  -1  16   1       76.85       92.12      4.72 o 
   0  16   1       31.50       37.89      3.47 o 
   1  16   1       37.02       40.80      3.60 o 
   2  16   1       10.21       18.14      3.25 o 
   0  17   1      198.98      274.33     12.56 o 
  -7   0   2      108.97       99.81      8.25 o 
  -6   0   2        1.81        2.18      1.59 o 
  -5   0   2        1.30        2.50      2.13 o 
  -4   0   2      256.18      252.85     10.57 o 
  -3   0   2        2.46        6.21      1.00 o 
  -2   0   2     5203.55     5442.33     23.34 o 
  -1   0   2      114.66       93.35      1.46 o 
   1   0   2    10150.64    10684.95     89.27 o 
   2   0   2       32.12       37.74      1.37 o 
   3   0   2      482.84      524.79      8.75 o 
   4   0   2      334.47      314.47      4.05 o 
   5   0   2        0.95        1.57      0.81 o 
   6   0   2      378.81      386.34     14.63 o 
   7   0   2       48.93       44.77      6.38 o 
  -7   1   2      136.24      135.48      6.63 o 
  -6   1   2      639.30      658.77      9.48 o 
  -5   1   2      340.91      348.56      7.40 o 
  -4   1   2      131.34      147.92      2.89 o 
  -3   1   2        1.78        4.19      0.66 o 
  -2   1   2        0.03        0.80      0.56 o 
  -1   1   2       86.80       78.72      0.77 o 
   0   1   2      262.21      244.82      2.90 o 
   1   1   2       12.86       13.25      0.71 o 
   2   1   2       21.08       19.26      0.71 o 
   3   1   2      286.25      354.42      3.57 o 
   4   1   2      293.85      281.67      4.41 o 
   5   1   2      921.30      925.84     12.88 o 
   6   1   2      432.66      426.76     10.57 o 
   7   1   2        7.46       10.63      3.63 o 
  -7   2   2       23.18       18.56      5.57 o 
  -6   2   2      457.45      445.83      7.10 o 
  -5   2   2       40.93       36.98      1.74 o 
  -4   2   2       82.45       88.70      1.93 o 
  -3   2   2       39.65       33.78      1.25 o 
  -2   2   2     1303.24     1344.83      7.08 o 
  -1   2   2        7.94        8.80      0.63 o 
   0   2   2       76.83       67.14      1.19 o 
   1   2   2     1444.73     1418.19      8.23 o 
   2   2   2        0.17        1.60      1.04 o 
   3   2   2        3.88        7.75      1.34 o 
   4   2   2      129.21      130.08      4.03 o 
   5   2   2      761.12      765.42     31.72 o 
   6   2   2      108.86       94.46      4.05 o 
   7   2   2       55.65       56.75      5.26 o 
  -7   3   2      235.21      232.00     11.63 o 
  -6   3   2       49.83       55.45      3.29 o 
  -5   3   2       59.47       52.65      2.50 o 
  -4   3   2       22.02       23.66      1.62 o 
  -3   3   2        1.46        2.93      0.81 o 
  -2   3   2      216.00      203.27      2.09 o 
  -1   3   2      124.85      119.71      1.47 o 
   0   3   2        9.88        7.95      0.75 o 
   1   3   2      566.82      534.91      3.89 o 
   2   3   2       36.41       36.86      0.83 o 
   3   3   2       61.60       57.10      2.39 o 
   4   3   2       19.25       20.33      2.35 o 
   5   3   2      218.11      239.08      6.02 o 
   6   3   2      167.94      164.41      5.08 o 
   7   3   2       56.83       59.87      5.09 o 
  -7   4   2       66.33       60.03      7.00 o 
  -6   4   2      303.50      292.86      6.30 o 
  -5   4   2       94.34       84.27      2.70 o 
  -4   4   2        8.31        9.91      1.08 o 
  -3   4   2     1203.73     1239.88      6.96 o 
  -2   4   2      125.69      141.89      2.01 o 
  -1   4   2       76.40       60.23      1.36 o 
   0   4   2      134.98      108.30      1.72 o 
   1   4   2       11.34        4.80      0.80 o 
   2   4   2     2621.32     2809.88     11.81 o 
   3   4   2        1.56        2.09      1.48 o 
   4   4   2       14.43       10.29      2.18 o 
   5   4   2      537.90      510.93      8.75 o 
   6   4   2       72.38       63.52      3.71 o 
   7   4   2        3.46        2.41      3.01 o 
  -7   5   2        0.04        1.75      2.04 o 
  -6   5   2       56.35       58.23      3.59 o 
  -5   5   2       87.11       81.28      4.08 o 
  -4   5   2      124.13      119.80      2.23 o 
  -3   5   2      398.97      429.89      3.96 o 
  -2   5   2      922.49      948.16      9.73 o 
  -1   5   2      560.76      590.24      5.57 o 
   0   5   2      630.29      676.77      5.44 o 
   1   5   2      744.83      792.96      5.35 o 
   2   5   2      993.64     1068.43      9.77 o 
   3   5   2       58.28       47.92      4.53 o 
   4   5   2       80.20       62.79      4.01 o 
   5   5   2      183.70      190.10      5.65 o 
   6   5   2        0.02        3.67      2.17 o 
   7   5   2      249.45      257.35      9.01 o 
  -7   6   2       45.17       37.35      4.26 o 
  -6   6   2       93.57       96.38      5.83 o 
  -5   6   2        5.91        4.44      1.55 o 
  -4   6   2      366.97      352.92      5.62 o 
  -3   6   2        3.99        6.98      1.10 o 
  -2   6   2      441.13      488.34      5.52 o 
  -1   6   2     3867.31     4271.77     32.10 o 
   0   6   2     4078.27     4433.39     36.85 o 
   1   6   2     1225.80     1332.87     21.89 o 
   2   6   2        0.36        1.36      0.75 o 
   3   6   2      495.35      413.00      3.55 o 
   4   6   2        4.41        4.85      2.68 o 
   5   6   2       91.90       86.71      4.51 o 
   6   6   2       84.42       72.55      4.24 o 
   7   6   2        2.81        2.64      3.06 o 
  -7   7   2       59.12       60.13      5.17 o 
  -6   7   2      345.73      335.55     15.57 o 
  -5   7   2       42.09       40.79      3.52 o 
  -4   7   2       47.20       43.92      3.57 o 
  -3   7   2      354.42      336.34      6.42 o 
  -2   7   2       39.34       53.05      2.30 o 
  -1   7   2       88.42      100.40      2.55 o 
   0   7   2      248.30      287.19      4.61 o 
   1   7   2      368.86      425.84      5.60 o 
   2   7   2      362.19      320.49      6.72 o 
   3   7   2      112.73      101.34      2.67 o 
   4   7   2       24.72       38.00      4.10 o 
   5   7   2      563.97      511.70      8.80 o 
   6   7   2      168.14      153.86      6.23 o 
   7   7   2      165.03      190.61     10.63 o 
  -7   8   2       10.79        5.24      3.64 o 
  -6   8   2       11.78        6.70      4.31 o 
  -5   8   2       79.69       88.70      4.85 o 
  -4   8   2      445.94      452.36      6.38 o 
  -3   8   2      114.79      118.74      4.80 o 
  -2   8   2       41.47       35.15      2.27 o 
  -1   8   2        0.02        4.33      1.78 o 
   0   8   2        4.20        7.18      1.59 o 
   1   8   2       21.82       31.20      2.30 o 
   2   8   2      268.00      263.09      4.96 o 
   3   8   2      630.82      613.83      7.45 o 
   4   8   2      228.95      238.12      6.77 o 
   5   8   2        0.06        2.09      1.76 o 
   6   8   2       81.63       68.72      4.43 o 
   7   8   2       15.02       20.14      6.50 o 
  -6   9   2        3.36        4.47      2.76 o 
  -5   9   2      610.83      576.39     13.26 o 
  -4   9   2        5.75        7.53      1.66 o 
  -3   9   2      299.18      296.68      5.61 o 
  -2   9   2      118.22      104.42      3.47 o 
  -1   9   2       80.67       80.50      3.29 o 
   0   9   2       53.45       50.30      3.15 o 
   1   9   2      125.99      110.37      3.89 o 
   2   9   2      218.07      212.83      4.86 o 
   3   9   2        6.22        9.97      2.01 o 
   4   9   2      954.97      858.28     14.26 o 
   5   9   2       16.31       13.74      3.15 o 
   6   9   2        1.86        3.57      2.41 o 
  -6  10   2       15.77       15.96      4.00 o 
  -5  10   2       16.45       18.64      4.36 o 
  -4  10   2       50.76       40.39      2.50 o 
  -3  10   2      179.81      181.67      4.62 o 
  -2  10   2        0.22        2.74      2.05 o 
  -1  10   2       34.06       37.05      2.77 o 
   0  10   2       70.83       76.05      3.49 o 
   1  10   2       23.99       20.90      2.39 o 
   2  10   2      151.65      152.14      4.56 o 
   3  10   2       83.20       77.54      3.93 o 
   4  10   2       26.37       28.32      3.96 o 
   5  10   2       36.01       28.38      4.66 o 
   6  10   2        3.33        3.04      2.49 o 
  -6  11   2        3.55        5.58      3.47 o 
  -5  11   2        0.04        3.23      2.85 o 
  -4  11   2        6.60        7.16      2.34 o 
  -3  11   2       20.75       21.30      2.31 o 
  -2  11   2     1200.02     1089.14     11.96 o 
  -1  11   2      158.84      141.00      4.55 o 
   0  11   2       62.31       49.95      3.54 o 
   1  11   2     1660.78     1522.03     14.63 o 
   2  11   2       14.22       14.08      2.27 o 
   3  11   2       10.78        9.79      1.99 o 
   4  11   2        0.00        3.79      2.27 o 
   5  11   2        8.08        5.61      2.28 o 
   6  11   2       12.55       21.01      4.84 o 
  -5  12   2        0.23        4.27      3.17 o 
  -4  12   2       12.46       14.00      4.06 o 
  -3  12   2       39.08       30.74      3.00 o 
  -2  12   2       16.50       15.11      2.62 o 
  -1  12   2      443.19      474.82      7.96 o 
   0  12   2      184.00      200.98      5.35 o 
   1  12   2       61.62       45.93      3.19 o 
   2  12   2      120.84       99.73      5.52 o 
   3  12   2       38.56       39.87      3.01 o 
   4  12   2       11.12        8.63      2.25 o 
   5  12   2        0.02        4.69      3.10 o 
  -5  13   2        1.43        3.27      4.69 o 
  -4  13   2       12.07       11.04      4.50 o 
  -3  13   2      189.59      186.49      5.90 o 
  -2  13   2        0.05        3.20      2.13 o 
  -1  13   2      186.41      173.40      5.19 o 
   0  13   2      221.28      203.08      5.53 o 
   1  13   2        6.60        7.03      2.58 o 
   2  13   2      173.19      165.49      5.57 o 
   3  13   2        3.53        4.18      1.77 o 
   4  13   2        0.15        2.97      2.18 o 
   5  13   2       35.61       43.52      8.42 o 
  -4  14   2      222.01      261.61     10.47 o 
  -3  14   2      120.74      114.53      5.65 o 
  -2  14   2        0.06        2.96      2.25 o 
  -1  14   2        0.03        3.59      2.15 o 
   0  14   2        9.40        7.06      2.39 o 
   1  14   2       12.22       12.95      2.53 o 
   2  14   2      107.28       92.92      5.22 o 
   3  14   2      138.27      157.38      7.40 o 
   4  14   2      295.38      333.40      8.67 o 
  -3  15   2       42.31       56.33      5.44 o 
  -2  15   2       47.62       56.26      3.67 o 
  -1  15   2       11.17        5.69      2.31 o 
   0  15   2       11.90        7.71      2.24 o 
   1  15   2       55.29       64.34      3.84 o 
   2  15   2       29.71       36.10      4.31 o 
   3  15   2       28.17       29.94      4.06 o 
  -2  16   2       15.31       12.55      3.20 o 
  -1  16   2       35.12       42.93      3.81 o 
   0  16   2       26.38       34.70      3.33 o 
   1  16   2       20.17       21.24      3.19 o 
   2  16   2       45.89       50.34      3.96 o 
  -7   1   3      245.05      244.13     10.51 o 
  -6   1   3       36.16       36.40      2.28 o 
  -5   1   3        0.14        2.39      1.14 o 
  -4   1   3      495.33      490.48      7.59 o 
  -3   1   3      252.55      229.42      2.23 o 
  -2   1   3      304.05      294.37      2.83 o 
  -1   1   3     1725.34     1800.13      3.63 o 
   0   1   3       62.61       58.49      1.14 o 
   1   1   3      105.49      106.65      1.65 o 
   2   1   3      633.50      618.88      4.07 o 
   3   1   3      109.36      106.99      2.08 o 
   4   1   3      422.37      421.45      6.04 o 
   5   1   3      183.15      175.75      4.72 o 
   6   1   3       43.71       50.57      5.57 o 
   7   1   3        0.59        5.13      4.00 o 
  -7   2   3      318.69      328.56     12.51 o 
  -6   2   3      506.36      506.07      7.60 o 
  -5   2   3       81.22       77.13      2.87 o 
  -4   2   3       73.51       73.57      1.86 o 
  -3   2   3      113.98      133.76      1.90 o 
  -2   2   3      459.40      443.44      4.28 o 
  -1   2   3      263.57      227.29      2.52 o 
   0   2   3    11839.56    12597.73     96.22 o 
   1   2   3     1243.53     1208.13      9.98 o 
   2   2   3     1023.18     1091.82      8.84 o 
   3   2   3     2311.68     2652.44     31.75 o 
   4   2   3      184.87      179.70      3.60 o 
   5   2   3       32.88       37.83      3.09 o 
   6   2   3        3.58        5.94      4.06 o 
   7   2   3      305.01      323.51     10.03 o 
  -7   3   3      167.66      172.22     10.76 o 
  -6   3   3      111.34      109.16      3.87 o 
  -5   3   3      266.24      291.14      5.22 o 
  -4   3   3      479.74      492.30      5.97 o 
  -3   3   3        2.69        2.74      0.73 o 
  -2   3   3      333.43      317.41      3.08 o 
  -1   3   3       75.56       70.15      1.17 o 
   0   3   3      189.27      197.37      2.22 o 
   1   3   3     3723.58     3871.76     43.34 o 
   2   3   3      731.13      735.51      8.12 o 
   3   3   3      615.03      735.84      7.13 o 
   4   3   3       34.30       42.78      3.03 o 
   5   3   3     1437.46     1385.91     15.19 o 
   6   3   3      156.46      161.95      6.99 o 
   7   3   3       11.72       12.76      3.40 o 
  -7   4   3        7.51        7.25      3.75 o 
  -6   4   3       31.93       33.99      2.81 o 
  -5   4   3       41.94       37.56      3.02 o 
  -4   4   3       21.05       20.81      1.54 o 
  -3   4   3     1247.82     1362.28     13.68 o 
  -2   4   3        0.42        1.61      0.82 o 
  -1   4   3       12.66       11.99      0.90 o 
   0   4   3      779.31      736.60      5.12 o 
   1   4   3      579.74      583.06      4.70 o 
   2   4   3     1604.72     1793.43     13.39 o 
   3   4   3      115.69      128.67      6.48 o 
   4   4   3      486.28      458.88      7.77 o 
   5   4   3        0.75        0.96      2.30 o 
   6   4   3      287.90      247.60      6.53 o 
   7   4   3        0.28        3.55      2.88 o 
  -7   5   3       14.46       13.81      2.96 o 
  -6   5   3      130.88      124.97      6.17 o 
  -5   5   3       19.12       18.23      2.45 o 
  -4   5   3      264.13      276.57      4.40 o 
  -3   5   3      264.81      265.64      5.49 o 
  -2   5   3      352.80      365.42      3.47 o 
  -1   5   3      979.06      982.58      6.70 o 
   0   5   3      238.82      252.36      4.25 o 
   1   5   3      315.56      309.20      5.04 o 
   2   5   3        1.24        1.51      0.71 o 
   3   5   3       47.32       44.36      3.81 o 
   4   5   3      236.87      201.06      5.88 o 
   5   5   3        5.89        8.07      2.66 o 
   6   5   3       32.81       27.57      2.76 o 
   7   5   3       21.05       13.71      3.86 o 
  -7   6   3        9.33        8.35      3.05 o 
  -6   6   3        0.72        4.26      2.43 o 
  -5   6   3       27.22       27.74      2.04 o 
  -4   6   3        1.24        2.15      1.04 o 
  -3   6   3        0.09        1.18      0.83 o 
  -2   6   3      358.50      382.28      6.54 o 
  -1   6   3      146.62      177.81      3.77 o 
   0   6   3     1548.03     1592.52     11.27 o 
   1   6   3      567.27      567.44      7.03 o 
   2   6   3      250.09      217.52      3.72 o 
   3   6   3      559.65      521.89      8.39 o 
   4   6   3       52.64       54.10      3.75 o 
   5   6   3       15.51       19.62      2.95 o 
   6   6   3        6.23        8.15      2.41 o 
   7   6   3       37.72       35.07      8.75 o 
  -7   7   3        0.00        1.80      2.33 o 
  -6   7   3       53.04       40.53     12.76 o 
  -5   7   3        1.37        1.86      0.89 o 
  -4   7   3      225.04      218.18      6.03 o 
  -3   7   3       42.72       38.12      1.70 o 
  -2   7   3      317.96      310.54      4.80 o 
  -1   7   3        3.71        4.82      1.33 o 
   0   7   3       85.12      104.98      3.32 o 
   1   7   3      112.63      125.62      3.37 o 
   2   7   3       18.39       16.36      1.87 o 
   3   7   3      139.94      127.60      4.52 o 
   4   7   3      155.84      147.19      7.64 o 
   5   7   3       11.65        6.93      2.53 o 
   6   7   3       10.64        8.72      2.43 o 
   7   7   3        9.03        5.75      3.88 o 
  -7   8   3        2.97        5.22      2.64 o 
  -6   8   3       31.19       32.00      5.41 o 
  -5   8   3      873.99      929.19     17.03 o 
  -4   8   3       35.85       33.71      2.40 o 
  -3   8   3      309.18      303.48      4.45 o 
  -2   8   3      200.90      203.11      6.94 o 
  -1   8   3      447.56      449.79      8.08 o 
   0   8   3       12.07       13.61      1.97 o 
   1   8   3        1.52        2.28      1.90 o 
   2   8   3      569.98      540.43      7.33 o 
   3   8   3       27.61       24.41      1.99 o 
   4   8   3       45.34       61.33      4.68 o 
   5   8   3      145.62      142.84      6.01 o 
   6   8   3        0.14        1.31      2.27 o 
  -6   9   3       14.60       13.80      3.84 o 
  -5   9   3       15.21       15.67      5.58 o 
  -4   9   3      291.09      288.87      4.93 o 
  -3   9   3     1224.00     1241.23     13.07 o 
  -2   9   3        4.70        5.83      1.83 o 
  -1   9   3        4.39        5.14      1.95 o 
   0   9   3        5.97        4.80      2.07 o 
   1   9   3      303.33      295.65      5.53 o 
   2   9   3      137.20      131.59      3.88 o 
   3   9   3      745.89      692.98      8.48 o 
   4   9   3      108.74      116.21      5.81 o 
   5   9   3        0.47        3.57      2.62 o 
   6   9   3      176.80      223.64      6.92 o 
  -6  10   3        1.48        3.21      3.05 o 
  -5  10   3      120.71      113.68      8.88 o 
  -4  10   3        7.21        8.53      1.57 o 
  -3  10   3      819.74      836.33     11.01 o 
  -2  10   3     1363.35     1425.93     17.27 o 
  -1  10   3      160.83      155.90      4.38 o 
   0  10   3      190.88      188.48      4.71 o 
   1  10   3     1052.22     1042.80      9.86 o 
   2  10   3      348.97      338.67      6.42 o 
   3  10   3      700.76      653.24     20.52 o 
   4  10   3       63.89       51.08      4.66 o 
   5  10   3      175.54      177.00      7.04 o 
   6  10   3        0.02        3.47      2.45 o 
  -6  11   3       46.91       46.56     13.32 o 
  -5  11   3       31.88       24.94      5.69 o 
  -4  11   3       60.34       57.19      3.68 o 
  -3  11   3        0.11        2.09      1.57 o 
  -2  11   3       14.55       12.10      1.88 o 
  -1  11   3        1.54        3.79      2.43 o 
   0  11   3      326.64      318.09      6.36 o 
   1  11   3       54.73       64.41      3.53 o 
   2  11   3      189.61      183.05      4.94 o 
   3  11   3       57.94       50.54      3.24 o 
   4  11   3        1.75        4.16      2.20 o 
   5  11   3        1.05        1.62      1.99 o 
  -5  12   3      337.30      373.34     13.82 o 
  -4  12   3        8.05        9.44      4.33 o 
  -3  12   3       15.66       13.91      2.20 o 
  -2  12   3       31.42       38.09      3.28 o 
  -1  12   3      259.14      240.78      5.74 o 
   0  12   3      159.92      138.00      4.61 o 
   1  12   3      107.81       82.08      3.81 o 
   2  12   3       46.15       43.47      3.33 o 
   3  12   3       21.28       19.80      2.49 o 
   4  12   3        2.33        3.71      2.34 o 
   5  12   3       71.89       86.57      5.82 o 
  -5  13   3       15.38       17.30      4.26 o 
  -4  13   3       34.48       41.55      5.55 o 
  -3  13   3       99.50       85.88      7.12 o 
  -2  13   3       29.98       34.98      3.12 o 
  -1  13   3       37.33       29.33      2.85 o 
   0  13   3       65.47       56.76      3.62 o 
   1  13   3        0.23        3.80      2.43 o 
   2  13   3      189.91      163.11      5.08 o 
   3  13   3       11.53        6.61      2.40 o 
   4  13   3       55.77       63.97      5.99 o 
   5  13   3       17.01       24.90      4.73 o 
  -4  14   3        0.05        4.23      3.43 o 
  -3  14   3       15.41       15.53      2.59 o 
  -2  14   3        4.69        3.17      2.60 o 
  -1  14   3       10.29        7.49      2.08 o 
   0  14   3        2.51        1.68      1.93 o 
   1  14   3       41.00       33.12      3.38 o 
   2  14   3        1.70        3.58      1.64 o 
   3  14   3       52.99       60.94      5.19 o 
   4  14   3       61.32       69.69      6.24 o 
  -3  15   3      155.57      180.93      7.59 o 
  -2  15   3       66.94       70.94      4.12 o 
  -1  15   3       30.76       27.30      4.86 o 
   0  15   3      185.82      184.19      6.25 o 
   1  15   3       25.65       28.12      2.94 o 
   2  15   3       48.79       55.72      4.16 o 
   3  15   3      222.67      256.35      7.93 o 
  -2  16   3        0.78        3.39      2.53 o 
  -1  16   3       25.07       25.26      3.09 o 
   0  16   3       29.01       28.02      3.11 o 
   1  16   3       96.18      107.40      5.53 o 
   2  16   3      155.68      181.87      6.95 o 
  -6   0   4      684.72      687.64     10.34 o 
  -5   0   4        2.00        1.99      1.62 o 
  -4   0   4      549.53      605.53     11.19 o 
  -3   0   4      524.37      510.69      7.69 o 
  -2   0   4      294.32      248.11      2.89 o 
  -1   0   4   116704.48   123868.02   1189.53 o 
   0   0   4     2376.19     2483.64     12.30 o 
   1   0   4      212.60      241.77      5.31 o 
   2   0   4     3438.42     3746.04     52.89 o 
   3   0   4      270.22      269.90      6.40 o 
   4   0   4     1399.99     1360.55     19.50 o 
   5   0   4       32.97       32.96      2.29 o 
   6   0   4      109.78      111.81      9.13 o 
   7   0   4      141.39      152.83     11.76 o 
  -7   1   4       81.17       68.16      6.00 o 
  -6   1   4      138.04      144.25      3.62 o 
  -5   1   4      330.30      338.85      5.36 o 
  -4   1   4        1.59        2.27      0.99 o 
  -3   1   4      190.92      203.76      2.45 o 
  -2   1   4      179.01      196.64      1.79 o 
  -1   1   4       38.82       36.31      1.16 o 
   0   1   4    16699.32    17955.32    153.66 o 
   1   1   4       33.92       49.11      1.30 o 
   2   1   4      238.26      230.92      2.48 o 
   3   1   4        1.43        1.98      0.69 o 
   4   1   4       81.53       74.24      1.64 o 
   5   1   4      672.86      693.54     14.22 o 
   6   1   4       19.31       15.64      3.67 o 
   7   1   4      131.59      143.28      7.14 o 
  -7   2   4       14.95       14.38      3.88 o 
  -6   2   4      110.11      104.55      3.82 o 
  -5   2   4       62.58       67.56      3.11 o 
  -4   2   4      499.86      553.80      8.69 o 
  -3   2   4      117.81      119.10      1.73 o 
  -2   2   4      115.49      107.88      2.05 o 
  -1   2   4      780.52      797.73      7.75 o 
   0   2   4       97.61       93.93      1.58 o 
   1   2   4      295.46      276.22      3.43 o 
   2   2   4     1019.34     1167.95     12.90 o 
   3   2   4      217.49      236.13      2.61 o 
   4   2   4      124.06      133.15      4.39 o 
   5   2   4      270.18      289.86      6.22 o 
   6   2   4        1.92        3.16      3.42 o 
   7   2   4       35.31       43.23      8.25 o 
  -7   3   4       63.96       59.66      6.50 o 
  -6   3   4      617.18      666.66     11.66 o 
  -5   3   4       97.44      100.54      3.15 o 
  -4   3   4       15.69       14.52      1.56 o 
  -3   3   4      518.38      543.67      5.12 o 
  -2   3   4        1.18        3.67      1.34 o 
  -1   3   4       59.97       57.99      1.67 o 
   0   3   4       25.15       33.74      1.44 o 
   1   3   4      178.64      195.96      2.44 o 
   2   3   4       85.38       78.84      1.62 o 
   3   3   4      735.69      840.60     11.23 o 
   4   3   4      616.62      561.73     11.10 o 
   5   3   4      419.51      396.66      7.76 o 
   6   3   4       38.00       28.40      4.04 o 
   7   3   4       77.66       73.27      5.77 o 
  -7   4   4       11.40        7.93      2.65 o 
  -6   4   4        3.37        3.22      2.84 o 
  -5   4   4      118.30      123.24      3.39 o 
  -4   4   4       72.95       69.75      2.06 o 
  -3   4   4       95.77      100.81      1.82 o 
  -2   4   4      213.03      200.27      2.32 o 
  -1   4   4     1865.48     1875.78     15.65 o 
   0   4   4      359.20      338.12      4.58 o 
   1   4   4      301.55      307.85      4.08 o 
   2   4   4      160.80      164.04      2.41 o 
   3   4   4      110.53      108.60      4.12 o 
   4   4   4        3.51        6.72      2.00 o 
   5   4   4       69.95       76.42      3.91 o 
   6   4   4       27.69       26.04      3.01 o 
   7   4   4        8.76        8.92      5.07 o 
  -7   5   4       37.08       36.84      4.11 o 
  -6   5   4       96.43       96.64      5.35 o 
  -5   5   4      101.58       98.86      3.36 o 
  -4   5   4        9.15        9.58      1.32 o 
  -3   5   4      562.98      578.32      8.04 o 
  -2   5   4       26.19       19.71      1.06 o 
  -1   5   4        4.33        3.92      1.07 o 
   0   5   4      339.47      325.13      3.64 o 
   1   5   4     1571.55     1607.05     22.65 o 
   2   5   4       20.04       16.00      1.18 o 
   3   5   4      113.00      110.29      1.56 o 
   4   5   4      188.51      186.93      5.74 o 
   5   5   4      252.69      214.82      6.20 o 
   6   5   4      132.60      116.40      5.23 o 
   7   5   4        1.38        2.56      2.90 o 
  -7   6   4       26.05       26.44      3.74 o 
  -6   6   4       22.56       19.13      4.37 o 
  -5   6   4       39.61       39.98      3.19 o 
  -4   6   4      126.24      128.19      2.73 o 
  -3   6   4      206.48      212.33      2.94 o 
  -2   6   4        0.45        1.64      1.00 o 
  -1   6   4      925.67      956.21     10.18 o 
   0   6   4      618.74      626.93      5.42 o 
   1   6   4      164.86      166.33      3.62 o 
   2   6   4       18.87       16.97      1.81 o 
   3   6   4      483.59      446.46      4.12 o 
   4   6   4       16.47        9.84      2.42 o 
   5   6   4       58.28       57.22      3.99 o 
   6   6   4        5.53       12.36      2.56 o 
   7   6   4       23.20       27.42      4.91 o 
  -7   7   4       13.92        8.25      3.00 o 
  -6   7   4       10.70       13.94      3.88 o 
  -5   7   4      806.94      841.01     20.15 o 
  -4   7   4      489.39      506.52      6.45 o 
  -3   7   4       35.45       38.43      1.70 o 
  -2   7   4      341.87      347.84      4.76 o 
  -1   7   4       95.03       95.52      4.49 o 
   0   7   4       38.74       35.44      2.41 o 
   1   7   4       18.18       17.08      2.22 o 
   2   7   4       42.83       40.99      2.27 o 
   3   7   4      862.80      799.44      8.15 o 
   4   7   4       80.08       69.64      6.32 o 
   5   7   4      230.36      180.16      6.04 o 
   6   7   4       19.90       11.21      2.52 o 
   7   7   4       69.61       75.76      6.43 o 
  -6   8   4      300.07      273.82     12.42 o 
  -5   8   4      310.30      320.63     10.17 o 
  -4   8   4      215.67      221.52      4.32 o 
  -3   8   4      283.31      285.81      5.29 o 
  -2   8   4      124.90      122.10      3.89 o 
  -1   8   4      738.97      765.69     13.38 o 
   0   8   4       15.37       11.14      1.83 o 
   1   8   4      417.89      428.59      6.75 o 
   2   8   4      538.82      474.73      7.05 o 
   3   8   4      390.02      350.72      5.50 o 
   4   8   4      958.44      865.09     16.71 o 
   5   8   4        5.05        6.24      2.31 o 
   6   8   4        0.00        1.75      2.29 o 
  -6   9   4       20.97       16.40      3.69 o 
  -5   9   4       48.35       47.27      6.97 o 
  -4   9   4       25.38       22.82      2.65 o 
  -3   9   4        1.43        3.30      1.84 o 
  -2   9   4      149.53      155.39      4.06 o 
  -1   9   4        9.54        9.97      2.11 o 
   0   9   4       98.55       97.63      3.66 o 
   1   9   4      149.33      128.84      5.27 o 
   2   9   4      282.39      262.16      5.27 o 
   3   9   4      101.92      101.62      3.68 o 
   4   9   4      128.76      108.17      6.31 o 
   5   9   4        4.02        4.58      4.25 o 
   6   9   4        6.44        3.96      2.49 o 
  -6  10   4       18.36       15.50      4.71 o 
  -5  10   4        3.47        6.85      3.18 o 
  -4  10   4        3.37        3.60      1.99 o 
  -3  10   4      550.27      537.70      7.53 o 
  -2  10   4      684.23      664.33      8.61 o 
  -1  10   4        5.39        5.22      2.30 o 
   0  10   4      348.84      331.95      6.07 o 
   1  10   4     1515.90     1481.18     21.83 o 
   2  10   4       27.37       26.42      3.75 o 
   3  10   4       30.21       36.78      2.74 o 
   4  10   4      174.12      173.52      7.06 o 
   5  10   4        2.82        3.32      2.57 o 
   6  10   4        0.96        4.53      2.74 o 
  -5  11   4       84.72      108.37     10.63 o 
  -4  11   4      144.24      135.98      5.22 o 
  -3  11   4       80.77       82.89      3.44 o 
  -2  11   4      559.19      542.75     13.77 o 
  -1  11   4      152.54      147.81      4.58 o 
   0  11   4      695.04      658.93      9.71 o 
   1  11   4      332.00      309.23      6.43 o 
   2  11   4      226.70      213.94      6.07 o 
   3  11   4       14.37       14.53      2.17 o 
   4  11   4        0.52        3.19      2.55 o 
   5  11   4      171.49      180.47      6.78 o 
  -5  12   4       10.07        9.32      4.05 o 
  -4  12   4       11.30       11.30      2.66 o 
  -3  12   4        0.23        4.88      3.20 o 
  -2  12   4      493.55      477.25      7.30 o 
  -1  12   4      544.47      507.58      7.75 o 
   0  12   4      226.74      223.27      6.76 o 
   1  12   4       70.12       52.85      3.49 o 
   2  12   4      131.87      122.84      4.83 o 
   3  12   4       23.21       18.01      2.69 o 
   4  12   4      148.82      161.88      6.65 o 
   5  12   4       57.57       51.05      5.67 o 
  -5  13   4        1.70        4.15      3.03 o 
  -4  13   4       43.29       43.56      5.43 o 
  -3  13   4       18.57       14.04      3.04 o 
  -2  13   4       81.81       74.27      3.77 o 
  -1  13   4       38.58       38.50      3.25 o 
   0  13   4      113.26       98.39      4.62 o 
   1  13   4        4.45        5.18      2.48 o 
   2  13   4      212.06      191.10      6.07 o 
   3  13   4       56.86       58.10      5.42 o 
   4  13   4       72.25       80.59      6.12 o 
  -4  14   4        7.84        9.91      3.98 o 
  -3  14   4       70.13       77.28      6.55 o 
  -2  14   4       11.60       12.68      2.52 o 
  -1  14   4        7.79       14.35      2.73 o 
   0  14   4        1.66        5.57      2.12 o 
   1  14   4        5.97        9.23      2.78 o 
   2  14   4       29.14       43.86      3.75 o 
   3  14   4       14.56       23.20      4.06 o 
   4  14   4      111.72      113.21     12.24 o 
  -3  15   4       18.54       26.98      3.94 o 
  -2  15   4        1.89        6.51      3.83 o 
  -1  15   4        0.62        2.20      2.01 o 
   0  15   4       44.09       58.23      4.01 o 
   1  15   4        0.41        5.34      2.74 o 
   2  15   4       46.70       49.97      3.92 o 
   3  15   4        9.99       18.97      6.25 o 
  -2  16   4        5.45        3.22      3.30 o 
  -1  16   4        5.06        6.06      2.40 o 
   0  16   4        2.58        4.02      2.25 o 
   1  16   4       14.46       19.83      3.16 o 
   2  16   4       12.11        8.04      3.18 o 
  -6   1   5      271.82      282.74      5.85 o 
  -5   1   5        1.93        2.71      1.13 o 
  -4   1   5      141.66      156.67      2.77 o 
  -3   1   5      620.08      656.65      7.11 o 
  -2   1   5        2.71        3.20      0.82 o 
  -1   1   5       17.57       17.50      0.88 o 
   0   1   5     1727.74     1723.56     11.04 o 
   1   1   5      377.78      338.87      4.18 o 
   2   1   5      220.64      220.70      3.97 o 
   3   1   5      176.75      163.11      2.27 o 
   4   1   5      262.58      260.41      4.33 o 
   5   1   5      878.68      896.72     12.77 o 
   6   1   5        9.83        9.08      3.60 o 
   7   1   5       27.22       25.20      4.37 o 
  -6   2   5        3.63        4.57      1.52 o 
  -5   2   5      102.45      109.97      3.15 o 
  -4   2   5      432.60      479.24      8.13 o 
  -3   2   5      636.16      615.21      4.06 o 
  -2   2   5      775.79      811.72      6.44 o 
  -1   2   5       76.50       59.95      1.64 o 
   0   2   5       93.98       89.35      1.70 o 
   1   2   5        7.96       14.81      1.03 o 
   2   2   5       57.40       52.46      1.84 o 
   3   2   5      106.21       96.07      2.77 o 
   4   2   5      140.99      106.46      3.90 o 
   5   2   5      752.48      752.17     17.04 o 
   6   2   5        5.46        4.86      3.81 o 
   7   2   5       30.49       28.95      4.55 o 
  -7   3   5      316.60      296.40     15.95 o 
  -6   3   5        2.16        3.70      2.26 o 
  -5   3   5        1.26        3.19      1.40 o 
  -4   3   5      124.19      122.96      2.30 o 
  -3   3   5     1798.98     1894.05     14.21 o 
  -2   3   5        0.00        1.74      1.20 o 
  -1   3   5       23.99       22.73      0.90 o 
   0   3   5      755.16      746.26      6.21 o 
   1   3   5       31.03       25.21      1.43 o 
   2   3   5     2038.62     2278.89     20.36 o 
   3   3   5      146.68      169.90      2.28 o 
   4   3   5      338.35      335.52      6.57 o 
   5   3   5     1076.70     1010.14     13.23 o 
   6   3   5       48.59       52.54      5.23 o 
   7   3   5      122.55      160.58      8.37 o 
  -7   4   5       36.64       35.61      3.93 o 
  -6   4   5      369.35      395.07      9.49 o 
  -5   4   5      110.80      115.33      2.99 o 
  -4   4   5      105.93      111.11      2.05 o 
  -3   4   5      504.50      481.61      7.09 o 
  -2   4   5      686.26      713.20      7.93 o 
  -1   4   5       92.48       93.92      2.04 o 
   0   4   5       80.92       83.68      2.57 o 
   1   4   5      791.65      815.29      7.20 o 
   2   4   5       68.03       66.90      2.16 o 
   3   4   5      200.95      204.89      5.46 o 
   4   4   5      139.01      148.86      5.22 o 
   5   4   5        3.22        5.50      3.12 o 
   6   4   5        6.27        2.51      2.08 o 
   7   4   5       50.28       52.01      5.45 o 
  -7   5   5        0.07        2.31      2.21 o 
  -6   5   5       39.54       40.74      6.06 o 
  -5   5   5       60.98       65.62      4.12 o 
  -4   5   5       19.45       20.04      1.07 o 
  -3   5   5       53.32       47.90      3.05 o 
  -2   5   5        4.24        5.68      0.76 o 
  -1   5   5      101.45       91.58      2.02 o 
   0   5   5       47.46       51.66      2.28 o 
   1   5   5      830.26      843.24     11.88 o 
   2   5   5      171.12      184.96      3.14 o 
   3   5   5        2.85        3.60      0.64 o 
   4   5   5      114.09       84.88      4.74 o 
   5   5   5      133.92      120.20      4.95 o 
   6   5   5      203.80      196.64      6.95 o 
   7   5   5        2.05        5.49      3.31 o 
  -7   6   5        7.69        7.63      3.45 o 
  -6   6   5       71.06       74.21      7.02 o 
  -5   6   5      203.64      212.47      5.44 o 
  -4   6   5      156.95      159.81      3.17 o 
  -3   6   5      161.47      156.65      3.01 o 
  -2   6   5      285.03      292.78      5.63 o 
  -1   6   5      144.28      161.28      3.13 o 
   0   6   5      611.51      657.54      6.99 o 
   1   6   5       98.50      106.03      5.85 o 
   2   6   5       45.56       45.06      2.20 o 
   3   6   5        9.79        9.14      1.01 o 
   4   6   5       48.48       48.18      3.92 o 
   5   6   5        1.22        1.85      2.64 o 
   6   6   5        3.95        3.11      2.27 o 
   7   6   5       12.55       13.10      3.90 o 
  -7   7   5        0.10        0.82      2.24 o 
  -6   7   5        4.80        7.26      3.06 o 
  -5   7   5      178.58      178.15      5.10 o 
  -4   7   5        3.05        3.83      0.99 o 
  -3   7   5       12.58       14.12      1.08 o 
  -2   7   5      350.69      370.79      4.59 o 
  -1   7   5       58.69       55.94      2.24 o 
   0   7   5      169.35      171.58      8.30 o 
   1   7   5        0.75        3.24      1.78 o 
   2   7   5       55.34       54.31      2.41 o 
   3   7   5        6.42        5.68      0.90 o 
   4   7   5       19.74       11.62      2.67 o 
   5   7   5        0.98        3.56      2.96 o 
   6   7   5        0.00        2.46      2.49 o 
  -6   8   5        0.43        1.81      2.65 o 
  -5   8   5       69.68       73.97      4.26 o 
  -4   8   5      217.61      220.12      5.92 o 
  -3   8   5       10.88       12.37      1.17 o 
  -2   8   5       96.80       91.49      2.41 o 
  -1   8   5      592.23      589.53      7.53 o 
   0   8   5      339.50      335.80      5.66 o 
   1   8   5        2.55        5.89      2.15 o 
   2   8   5        4.72        6.40      2.11 o 
   3   8   5     2557.26     2566.29     13.95 o 
   4   8   5        1.39        4.16      2.86 o 
   5   8   5        7.24        7.12      2.87 o 
   6   8   5      106.14      128.03      6.74 o 
  -6   9   5       64.62       60.29      7.24 o 
  -5   9   5      100.81      104.71      6.89 o 
  -4   9   5        2.62        2.40      1.94 o 
  -3   9   5      484.14      514.67      7.42 o 
  -2   9   5       19.10       15.59      1.72 o 
  -1   9   5        9.85       10.12      2.28 o 
   0   9   5       26.38       27.49      3.03 o 
   1   9   5     1710.41     1622.29     21.63 o 
   2   9   5     1064.65     1053.04     17.85 o 
   3   9   5       29.84       34.45      2.71 o 
   4   9   5       38.81       50.17      4.27 o 
   5   9   5       83.36       91.69      5.76 o 
   6   9   5       41.96       40.76      5.54 o 
  -6  10   5        2.05        4.22      2.66 o 
  -5  10   5       44.17       40.71      6.86 o 
  -4  10   5      488.80      506.92     11.20 o 
  -3  10   5      656.50      678.26      7.50 o 
  -2  10   5        0.12        1.91      1.82 o 
  -1  10   5      104.45      102.53      5.96 o 
   0  10   5      337.84      342.32      6.45 o 
   1  10   5      514.54      508.08      8.26 o 
   2  10   5       93.98       95.25      4.23 o 
   3  10   5        9.60       19.65      2.56 o 
   4  10   5       11.19        7.73      3.14 o 
   5  10   5       20.01       20.18      4.79 o 
   6  10   5        5.67        5.27      2.66 o 
  -5  11   5       25.65       23.17      5.42 o 
  -4  11   5      119.17      122.58      5.78 o 
  -3  11   5      163.16      159.97      5.89 o 
  -2  11   5      408.26      436.59     10.07 o 
  -1  11   5      129.97      122.96      4.33 o 
   0  11   5       66.61       65.64      3.69 o 
   1  11   5        2.95        5.47      2.15 o 
   2  11   5      383.84      377.53     11.95 o 
   3  11   5       32.50       27.15      2.86 o 
   4  11   5       58.12       58.14      5.60 o 
   5  11   5       98.52       99.22      5.75 o 
  -5  12   5        6.26        6.33      3.73 o 
  -4  12   5        1.68        4.79      2.23 o 
  -3  12   5      185.38      171.76      6.21 o 
  -2  12   5      100.30       92.79      4.02 o 
  -1  12   5      182.54      174.37      5.01 o 
   0  12   5       40.15       41.75      3.63 o 
   1  12   5        3.86        5.47      2.37 o 
   2  12   5       37.19       36.67      3.32 o 
   3  12   5       87.21       85.86      6.31 o 
   4  12   5       13.43       10.83      3.10 o 
   5  12   5      123.78      118.66      6.67 o 
  -4  13   5       41.56       42.89      6.33 o 
  -3  13   5        0.34        3.92      3.05 o 
  -2  13   5        7.32        7.87      3.03 o 
  -1  13   5       25.58       21.40      2.77 o 
   0  13   5      147.30      136.14      5.25 o 
   1  13   5      208.12      190.44      6.37 o 
   2  13   5       51.58       59.00      4.19 o 
   3  13   5       43.50       51.48      5.42 o 
   4  13   5      145.59      168.47      9.23 o 
  -4  14   5       12.89       11.04      4.36 o 
  -3  14   5        2.76        7.19      3.22 o 
  -2  14   5        6.20        6.38      2.91 o 
  -1  14   5        0.04        2.05      1.80 o 
   0  14   5       34.63       33.41      3.50 o 
   1  14   5       32.71       32.12      3.71 o 
   2  14   5        7.22        6.94      2.49 o 
   3  14   5       21.37       19.16      3.76 o 
   4  14   5       40.43       49.66      6.93 o 
  -3  15   5       20.78       24.46      3.99 o 
  -2  15   5       54.66       59.45      5.30 o 
  -1  15   5        5.62        4.94      2.08 o 
   0  15   5      214.90      231.81     10.22 o 
   1  15   5      118.97      140.35      6.23 o 
   2  15   5       25.66       30.00      3.88 o 
   3  15   5       46.78       56.91      6.28 o 
  -1  16   5       31.19       40.09      4.47 o 
   0  16   5       84.67       92.33      6.56 o 
   1  16   5        7.70       10.14      2.91 o 
  -6   0   6       97.75      106.93     23.14 o 
  -5   0   6      140.90      141.60      5.08 o 
  -4   0   6        6.04        6.50      1.61 o 
  -3   0   6     1358.65     1455.73     13.25 o 
  -2   0   6       17.25       10.13      1.23 o 
  -1   0   6      456.74      439.83      6.04 o 
   0   0   6     5547.73     5861.34     46.84 o 
   1   0   6       76.41       81.43      2.37 o 
   2   0   6      393.02      414.40      8.48 o 
   3   0   6      860.69      807.41     20.83 o 
   4   0   6        2.88        3.51      1.20 o 
   5   0   6      548.60      544.17     17.63 o 
   6   0   6       41.66       46.15      6.88 o 
   7   0   6        6.17       12.26      6.38 o 
  -6   1   6      260.69      264.34      6.39 o 
  -5   1   6       43.76       45.14      2.74 o 
  -4   1   6       34.13       36.22      1.66 o 
  -3   1   6        0.26        1.46      0.83 o 
  -2   1   6        1.84        3.00      0.53 o 
  -1   1   6      231.84      240.96      3.18 o 
   0   1   6       18.87       19.78      1.05 o 
   1   1   6        5.71        3.50      0.90 o 
   2   1   6      277.90      323.49      3.44 o 
   3   1   6      115.60      108.47      2.15 o 
   4   1   6      726.94      704.99     11.55 o 
   5   1   6      789.83      813.08     10.79 o 
   6   1   6       35.46       37.09      5.17 o 
   7   1   6        2.14        4.79      3.45 o 
  -6   2   6       10.34        8.99      1.96 o 
  -5   2   6      137.48      145.11      3.40 o 
  -4   2   6       38.00       35.20      1.40 o 
  -3   2   6      459.79      473.24      5.78 o 
  -2   2   6        3.58        4.01      1.12 o 
  -1   2   6      106.27      102.19      1.73 o 
   0   2   6      398.31      388.51      4.88 o 
   1   2   6       77.85       82.11      1.92 o 
   2   2   6       15.35        9.22      1.14 o 
   3   2   6      186.91      189.83      2.77 o 
   4   2   6      625.58      643.43      6.67 o 
   5   2   6      230.91      222.70      5.75 o 
   6   2   6       29.02       28.80      4.29 o 
   7   2   6      175.76      182.67      8.53 o 
  -7   3   6        0.52        2.88      3.63 o 
  -6   3   6       82.12       80.21      4.75 o 
  -5   3   6        4.60        6.46      2.11 o 
  -4   3   6        5.96        5.71      0.80 o 
  -3   3   6        9.37        9.00      1.59 o 
  -2   3   6      178.60      169.24      4.53 o 
  -1   3   6      185.30      181.55      2.07 o 
   0   3   6      268.12      247.18      3.43 o 
   1   3   6      113.04      118.27      2.34 o 
   2   3   6      101.58       97.96      2.33 o 
   3   3   6        0.06        2.09      0.76 o 
   4   3   6      344.32      361.73      7.05 o 
   5   3   6       44.95       36.99      3.46 o 
   6   3   6       56.08       61.72      5.62 o 
   7   3   6        2.18        2.46      3.21 o 
  -7   4   6      112.73      103.81      7.88 o 
  -6   4   6      110.30      107.61      4.68 o 
  -5   4   6        8.90       11.59      2.05 o 
  -4   4   6      303.01      317.29      6.59 o 
  -3   4   6      161.56      164.94      5.73 o 
  -2   4   6       18.49       20.01      2.39 o 
  -1   4   6       99.53       92.24      3.18 o 
   0   4   6      257.96      236.33      5.19 o 
   1   4   6     1884.07     1974.17     17.14 o 
   2   4   6        0.06        1.27      0.84 o 
   3   4   6       24.36       29.10      1.75 o 
   4   4   6      604.16      562.51     18.77 o 
   5   4   6       31.73       21.68      3.79 o 
   6   4   6       14.27       11.13      5.13 o 
   7   4   6        0.01        8.60      3.67 o 
  -7   5   6        7.39        9.15      2.69 o 
  -6   5   6       98.44      102.09      6.17 o 
  -5   5   6      116.77      120.82      4.31 o 
  -4   5   6       31.93       33.49      2.94 o 
  -3   5   6      453.72      470.25      7.62 o 
  -2   5   6      294.93      303.97      6.01 o 
  -1   5   6      337.10      344.29      3.90 o 
   0   5   6      162.50      161.60      3.17 o 
   1   5   6      799.63      820.33     10.83 o 
   2   5   6        0.55        0.88      0.94 o 
   3   5   6       82.66       74.89      2.43 o 
   4   5   6      259.21      265.55     11.77 o 
   5   5   6        0.78        3.46      2.64 o 
   6   5   6      446.77      448.81     15.03 o 
   7   5   6        0.58        3.35      3.44 o 
  -7   6   6       53.83       41.83      4.64 o 
  -6   6   6        8.39        7.98      2.46 o 
  -5   6   6      124.72      132.48      4.58 o 
  -4   6   6        8.73       10.12      2.12 o 
  -3   6   6      103.82      110.41      4.12 o 
  -2   6   6     1411.48     1450.11     28.40 o 
  -1   6   6     1468.59     1508.38     15.27 o 
   0   6   6     1376.03     1500.53     16.64 o 
   1   6   6        8.31        5.16      1.67 o 
   2   6   6      289.83      238.39      5.70 o 
   3   6   6        4.02        3.67      1.21 o 
   4   6   6       46.76       38.10      4.00 o 
   5   6   6       83.38       69.03      4.34 o 
   6   6   6        0.19        4.59      2.28 o 
   7   6   6      162.51      182.74     10.25 o 
  -6   7   6      133.47      133.19      6.77 o 
  -5   7   6        1.30        2.73      1.53 o 
  -4   7   6      187.24      194.50      6.75 o 
  -3   7   6        3.57        2.60      0.97 o 
  -2   7   6        6.59        8.55      1.29 o 
  -1   7   6      175.76      191.71      4.15 o 
   0   7   6      570.45      645.50     11.03 o 
   1   7   6       70.42       67.80      3.54 o 
   2   7   6       60.65       55.16      2.91 o 
   3   7   6      315.14      327.94      6.72 o 
   4   7   6      575.35      543.41     14.12 o 
   5   7   6      220.51      208.39      7.19 o 
   6   7   6       35.82       62.37      4.60 o 
  -6   8   6       11.53        5.20      4.19 o 
  -5   8   6      196.49      188.22      5.52 o 
  -4   8   6       39.51       39.14      3.31 o 
  -3   8   6      157.22      153.90      3.14 o 
  -2   8   6       11.55       11.78      1.34 o 
  -1   8   6        2.64        5.41      1.77 o 
   0   8   6      141.11      155.95      5.11 o 
   1   8   6      380.11      395.82      6.46 o 
   2   8   6      478.88      497.56      7.31 o 
   3   8   6      317.74      321.56      6.64 o 
   4   8   6       42.66       39.70      4.13 o 
   5   8   6      169.66      152.55      6.56 o 
   6   8   6       16.78       20.03      3.28 o 
  -6   9   6      272.62      274.74     10.82 o 
  -5   9   6        0.00        3.36      1.89 o 
  -4   9   6      227.77      238.93      6.43 o 
  -3   9   6       68.02       66.04      4.52 o 
  -2   9   6       45.58       45.32      3.66 o 
  -1   9   6       16.57       18.03      2.80 o 
   0   9   6       76.92       77.28      4.28 o 
   1   9   6       77.83       75.11      4.23 o 
   2   9   6        0.02        3.49      2.32 o 
   3   9   6     1004.82      907.95     12.71 o 
   4   9   6      147.05      141.88      6.05 o 
   5   9   6        0.03        2.24      2.86 o 
   6   9   6       37.96       44.59      4.29 o 
  -6  10   6        4.90        3.56      3.27 o 
  -5  10   6       31.74       26.45      6.94 o 
  -4  10   6      113.65      115.24      5.09 o 
  -3  10   6        2.06        1.79      2.35 o 
  -2  10   6        0.04        2.09      1.72 o 
  -1  10   6       45.48       44.60      3.54 o 
   0  10   6       70.25       71.42      4.06 o 
   1  10   6       28.24       25.93      2.87 o 
   2  10   6      115.65      106.54      4.36 o 
   3  10   6       20.98       19.89      2.29 o 
   4  10   6       82.25       77.93      5.15 o 
   5  10   6        7.77       14.06      3.26 o 
  -5  11   6        1.08        2.59      2.79 o 
  -4  11   6       23.62       24.23      2.94 o 
  -3  11   6      519.51      478.85     24.60 o 
  -2  11   6      173.55      158.76      4.62 o 
  -1  11   6        7.23        7.54      2.34 o 
   0  11   6     1288.15     1251.42     13.69 o 
   1  11   6        5.59        7.36      2.26 o 
   2  11   6        4.90        3.92      2.21 o 
   3  11   6        0.22       10.27      1.94 o 
   4  11   6        9.15        9.05      2.91 o 
   5  11   6        2.49        4.73      3.06 o 
  -5  12   6        1.78        3.63      3.61 o 
  -4  12   6        6.10        6.81      2.70 o 
  -3  12   6        0.01        4.09      3.07 o 
  -2  12   6      489.65      506.33     10.65 o 
  -1  12   6       12.77       15.27      2.91 o 
   0  12   6       83.99       73.18      4.40 o 
   1  12   6      188.51      167.66      6.07 o 
   2  12   6       60.54       58.58      3.97 o 
   3  12   6       37.47       36.78      4.73 o 
   4  12   6        0.15        3.31      2.94 o 
   5  12   6        4.17       10.17      3.49 o 
  -4  13   6       89.73       93.36      7.37 o 
  -3  13   6        7.34        5.86      2.90 o 
  -2  13   6       67.14       74.24      4.84 o 
  -1  13   6      107.79      100.62      5.35 o 
   0  13   6       17.17       17.93      2.79 o 
   1  13   6       54.56       58.05      4.86 o 
   2  13   6        1.14        2.57      1.80 o 
   3  13   6        0.25        1.58      2.45 o 
   4  13   6       52.24       64.53      8.78 o 
  -3  14   6        1.61        4.01      2.69 o 
  -2  14   6        8.04        3.73      2.78 o 
  -1  14   6       25.70       21.48      3.42 o 
   0  14   6       42.20       40.75      4.23 o 
   1  14   6       51.33       44.02      4.13 o 
   2  14   6       45.57       54.42      5.11 o 
   3  14   6      307.30      353.26      9.89 o 
  -2  15   6        4.89        3.61      2.88 o 
  -1  15   6        6.36        4.91      2.82 o 
   0  15   6       57.11       65.48      5.06 o 
   1  15   6       17.52       17.87      3.12 o 
   2  15   6       33.13       28.14      5.08 o 
  -1  16   6       18.74       22.50      3.85 o 
   0  16   6       20.62       13.91      3.22 o 
   1  16   6       15.98       19.52      2.98 o 
  -6   1   7        0.37        1.66      1.24 o 
  -5   1   7      190.60      204.91      4.13 o 
  -4   1   7       28.29       26.02      1.65 o 
  -3   1   7       16.12       18.85      1.13 o 
  -2   1   7     1208.96     1294.97      6.78 o 
  -1   1   7       47.50       51.28      1.55 o 
   0   1   7       99.05      100.61      2.11 o 
   1   1   7      257.08      258.64      7.25 o 
   2   1   7       89.15       93.08      2.54 o 
   3   1   7      102.64       94.35      2.91 o 
   4   1   7       71.71       64.61      2.28 o 
   5   1   7      143.14      148.72      4.56 o 
   6   1   7        2.82        6.25      3.84 o 
   7   1   7      102.14      122.76      7.78 o 
  -7   2   7      392.13      360.45     12.88 o 
  -6   2   7       45.76       48.40      3.92 o 
  -5   2   7       37.49       41.96      8.39 o 
  -4   2   7       44.59       46.95      2.03 o 
  -3   2   7      239.40      249.63      4.42 o 
  -2   2   7      168.17      153.43      3.34 o 
  -1   2   7     4791.27     5120.72     33.94 o 
   0   2   7      276.61      258.70      7.60 o 
   1   2   7      241.54      262.85      4.04 o 
   2   2   7     1986.26     2230.83     18.04 o 
   3   2   7      260.66      259.55      4.47 o 
   4   2   7       10.79       13.25      1.16 o 
   5   2   7       83.11       74.38      3.98 o 
   6   2   7      226.00      245.45     10.83 o 
   7   2   7       14.46       12.85      4.45 o 
  -7   3   7       67.45       59.41      7.13 o 
  -6   3   7      180.07      178.08      8.47 o 
  -5   3   7       71.04       72.61      3.79 o 
  -4   3   7        2.96        3.20      1.59 o 
  -3   3   7       19.35       20.61      2.49 o 
  -2   3   7       13.97       15.06      2.15 o 
  -1   3   7      132.93      132.41      2.19 o 
   0   3   7      681.50      624.35      8.83 o 
   1   3   7      445.01      444.87     11.28 o 
   2   3   7     1125.95     1242.30      9.87 o 
   3   3   7      142.84      173.14      3.17 o 
   4   3   7     1491.80     1452.28     13.06 o 
   5   3   7       67.44       64.00      3.91 o 
   6   3   7        2.54        6.41      3.84 o 
   7   3   7      173.09      219.05      9.51 o 
  -7   4   7        3.74        2.88      3.13 o 
  -6   4   7       28.97       28.86      4.53 o 
  -5   4   7       29.12       31.49      3.50 o 
  -4   4   7      569.62      612.88     10.26 o 
  -3   4   7        1.53        2.68      1.56 o 
  -2   4   7       16.14       13.79      2.43 o 
  -1   4   7       71.06       63.85      2.41 o 
   0   4   7       63.23       57.88      2.42 o 
   1   4   7     1235.02     1312.49     22.15 o 
   2   4   7       48.50       55.71      2.35 o 
   3   4   7      161.54      146.18      3.35 o 
   4   4   7        5.23        7.55      2.53 o 
   5   4   7      381.28      351.21      7.61 o 
   6   4   7        0.45        3.80      3.03 o 
   7   4   7        9.34       13.72      4.06 o 
  -7   5   7       60.80       62.28      7.38 o 
  -6   5   7       27.62       25.90      4.35 o 
  -5   5   7      171.21      186.08      5.44 o 
  -4   5   7       51.08       50.33      3.36 o 
  -3   5   7      238.55      248.90     11.05 o 
  -2   5   7      519.26      520.99      7.70 o 
  -1   5   7      224.79      230.63      3.34 o 
   0   5   7       59.23       53.10      2.15 o 
   1   5   7       29.51       28.34      2.54 o 
   2   5   7       43.99       41.67      2.14 o 
   3   5   7      260.04      235.68      4.33 o 
   4   5   7        2.87        3.28      2.51 o 
   5   5   7       59.28       48.87      4.03 o 
   6   5   7       60.69       52.96      5.43 o 
  -7   6   7        0.36        3.54      3.06 o 
  -6   6   7       27.20       28.12      5.67 o 
  -5   6   7        0.01        2.42      1.97 o 
  -4   6   7        2.72        5.34      1.98 o 
  -3   6   7      137.80      147.21      5.54 o 
  -2   6   7       35.39       39.41      3.79 o 
  -1   6   7      768.54      763.15      6.95 o 
   0   6   7      351.47      355.87      4.92 o 
   1   6   7      141.41      137.94      3.83 o 
   2   6   7      408.98      389.56      6.04 o 
   3   6   7       29.82       26.79      2.36 o 
   4   6   7        4.65        7.66      2.86 o 
   5   6   7        1.89        5.22      3.40 o 
   6   6   7       13.66       10.29      4.46 o 
  -6   7   7        0.57        1.52      1.86 o 
  -5   7   7      222.85      223.78      6.45 o 
  -4   7   7       46.59       46.52      3.47 o 
  -3   7   7      182.99      191.37      5.77 o 
  -2   7   7       18.85       22.29      1.16 o 
  -1   7   7        5.56        7.36      1.76 o 
   0   7   7      120.19      127.79      3.79 o 
   1   7   7       66.21       61.78      3.83 o 
   2   7   7       58.76       54.48      3.06 o 
   3   7   7      250.94      231.42      4.71 o 
   4   7   7       23.65       15.52      2.99 o 
   5   7   7       27.07       25.21      3.47 o 
   6   7   7       15.55       14.89      3.30 o 
  -6   8   7      257.45      260.46     10.58 o 
  -5   8   7       66.49       64.75      4.64 o 
  -4   8   7      219.28      222.24      6.16 o 
  -3   8   7       14.57       15.16      2.31 o 
  -2   8   7       51.32       53.75      2.16 o 
  -1   8   7       58.82       57.66      2.27 o 
   0   8   7        1.42        0.71      1.64 o 
   1   8   7      376.33      383.83      6.15 o 
   2   8   7        0.04        2.94      1.89 o 
   3   8   7       53.38       67.64      3.05 o 
   4   8   7       86.12       82.88      5.21 o 
   5   8   7        2.27        4.26      2.54 o 
   6   8   7      459.83      544.87     25.13 o 
  -6   9   7        8.49        7.68      3.68 o 
  -5   9   7       49.83       49.90      4.11 o 
  -4   9   7      520.24      529.28     13.33 o 
  -3   9   7       33.21       31.90      3.37 o 
  -2   9   7       37.45       42.63      4.44 o 
  -1   9   7        1.06        2.25      1.37 o 
   0   9   7       67.24       67.00      4.13 o 
   1   9   7      227.25      221.58      5.33 o 
   2   9   7      927.45      898.75     10.59 o 
   3   9   7       17.38       22.23      2.40 o 
   4   9   7        0.00        1.88      2.92 o 
   5   9   7       39.10       58.65      4.67 o 
   6   9   7       89.78      113.11      6.61 o 
  -5  10   7       39.93       40.90      5.04 o 
  -4  10   7      466.01      456.32     12.07 o 
  -3  10   7     1035.69     1047.02     13.07 o 
  -2  10   7       89.52       90.32      3.24 o 
  -1  10   7       88.65       92.88      4.53 o 
   0  10   7      633.36      629.44     19.65 o 
   1  10   7       56.54       55.55      3.85 o 
   2  10   7      838.90      838.49      9.51 o 
   3  10   7      106.98       86.55      3.55 o 
   4  10   7      218.29      235.63      8.56 o 
   5  10   7        3.33        3.77      3.05 o 
  -5  11   7        0.27        4.23      3.47 o 
  -4  11   7        5.02        5.84      2.33 o 
  -3  11   7       77.89       83.31      4.88 o 
  -2  11   7       46.22       51.97      4.73 o 
  -1  11   7      137.25      134.16      4.35 o 
   0  11   7      200.35      206.54      5.76 o 
   1  11   7       79.70       82.16      4.57 o 
   2  11   7       30.50       31.40      4.60 o 
   3  11   7       29.78       29.92      3.84 o 
   4  11   7        0.09        2.70      3.02 o 
   5  11   7       16.85       11.50      3.23 o 
  -5  12   7        0.06        2.96      3.66 o 
  -4  12   7       13.61       14.53      2.94 o 
  -3  12   7        9.35        9.99      2.91 o 
  -2  12   7      156.35      153.29      6.33 o 
  -1  12   7      135.39      127.07      4.45 o 
   0  12   7       21.78       19.26      2.90 o 
   1  12   7       60.90       55.98      4.25 o 
   2  12   7       18.12       15.32      2.89 o 
   3  12   7       15.67       15.02      3.48 o 
   4  12   7       93.51      109.99      6.01 o 
  -4  13   7       27.89       25.50      4.07 o 
  -3  13   7        1.06        3.90      2.41 o 
  -2  13   7       18.91       16.74      3.95 o 
  -1  13   7       64.57       59.79      4.64 o 
   0  13   7        0.03        2.95      2.31 o 
   1  13   7      173.49      158.55      5.83 o 
   2  13   7        5.04        4.38      2.18 o 
   3  13   7       36.52       41.45      5.31 o 
   4  13   7       27.66       31.40      4.17 o 
  -3  14   7        0.29        0.72      2.56 o 
  -2  14   7        6.58        8.39      3.52 o 
  -1  14   7        0.01        2.58      2.55 o 
   0  14   7       64.79       64.37      5.20 o 
   1  14   7        0.53        4.35      2.16 o 
   2  14   7       30.78       35.89      4.80 o 
   3  14   7       48.29       53.31      6.15 o 
  -2  15   7       34.88       36.10      4.68 o 
  -1  15   7      131.89      132.28      6.55 o 
   0  15   7       32.04       34.81      4.68 o 
   1  15   7       22.87       25.58      4.73 o 
   2  15   7      243.97      267.33     10.61 o 
  -6   0   8       13.97       12.01      4.50 o 
  -5   0   8       32.94       35.14     11.13 o 
  -4   0   8      211.71      221.05      5.53 o 
  -3   0   8      340.22      328.63      8.80 o 
  -2   0   8    20328.66    22577.08     71.98 o 
  -1   0   8     1395.10     1516.08     13.41 o 
   0   0   8     1270.02     1339.08     10.37 o 
   1   0   8     1321.34     1373.36     57.72 o 
   2   0   8      229.98      239.48      8.50 o 
   3   0   8      727.47      727.06     11.11 o 
   4   0   8       25.99       30.08      3.56 o 
   5   0   8      258.06      241.88     12.51 o 
   6   0   8       98.82      108.43     10.13 o 
   7   0   8        0.68        3.88      4.88 o 
  -6   1   8      271.48      282.81     14.72 o 
  -5   1   8       33.32       35.19      3.24 o 
  -4   1   8      149.02      163.64      3.24 o 
  -3   1   8       65.87       56.98      1.84 o 
  -2   1   8       18.82       21.24      1.16 o 
  -1   1   8     8004.90     8826.15     24.20 o 
   0   1   8      289.98      310.18      3.93 o 
   1   1   8      132.37      121.43      3.29 o 
   2   1   8      136.12      167.69      5.16 o 
   3   1   8       15.08       14.06      1.58 o 
   4   1   8      775.87      806.30     13.74 o 
   5   1   8      181.80      174.05      7.82 o 
   6   1   8      228.09      242.23     24.64 o 
   7   1   8       38.79       39.84      7.00 o 
  -7   2   8       52.47       46.90      6.63 o 
  -6   2   8       21.03       22.85      6.23 o 
  -5   2   8      176.16      182.66      5.60 o 
  -4   2   8       25.23       25.94      3.92 o 
  -3   2   8        3.72        3.70      1.71 o 
  -2   2   8       93.50      103.75      1.56 o 
  -1   2   8        2.24        3.96      1.03 o 
   0   2   8        4.47        3.73      1.67 o 
   1   2   8      356.24      385.77      5.50 o 
   2   2   8      114.04      121.92      3.52 o 
   3   2   8       50.23       49.46      2.21 o 
   4   2   8      341.04      357.03      5.47 o 
   5   2   8        0.49        2.97      1.87 o 
   6   2   8       23.57       28.15      4.84 o 
   7   2   8        3.54        6.30      3.62 o 
  -7   3   8      308.24      291.91     12.76 o 
  -6   3   8        3.82        5.37      1.53 o 
  -5   3   8        0.68        1.61      1.55 o 
  -4   3   8      247.39      262.38      6.44 o 
  -3   3   8        0.56        1.88      1.71 o 
  -2   3   8       56.00       48.58      4.17 o 
  -1   3   8       20.37       24.46      1.68 o 
   0   3   8        0.00        0.88      1.06 o 
   1   3   8       19.10       13.71      1.86 o 
   2   3   8      568.84      621.64      6.83 o 
   3   3   8      198.46      178.80      3.26 o 
   4   3   8      459.52      438.28      6.32 o 
   5   3   8       54.79       44.20      3.56 o 
   6   3   8       89.59       85.94      6.79 o 
   7   3   8        0.28        1.70      4.09 o 
  -7   4   8        5.40        4.63      4.50 o 
  -6   4   8      102.08      101.44      8.11 o 
  -5   4   8       68.69       74.86      3.88 o 
  -4   4   8       13.32       15.01      2.22 o 
  -3   4   8       58.33       59.63      4.02 o 
  -2   4   8      574.80      601.59      9.88 o 
  -1   4   8       91.38       84.68      2.70 o 
   0   4   8       79.17       82.77      3.28 o 
   1   4   8      425.83      435.93      5.78 o 
   2   4   8       39.16       40.81      3.02 o 
   3   4   8       25.65       26.61      2.08 o 
   4   4   8      242.65      241.42      6.63 o 
   5   4   8       40.13       40.14      4.18 o 
   6   4   8        0.62        1.08      3.36 o 
  -7   5   8       39.97       29.52      6.13 o 
  -6   5   8       46.68       52.95      6.64 o 
  -5   5   8        2.24        5.33      2.81 o 
  -4   5   8       79.86       80.37      4.21 o 
  -3   5   8        1.69        1.87      1.66 o 
  -2   5   8        7.02        7.63      2.23 o 
  -1   5   8      156.18      135.75      3.70 o 
   0   5   8      419.89      419.19      4.80 o 
   1   5   8        5.12        3.94      1.52 o 
   2   5   8       15.10       16.29      2.51 o 
   3   5   8       98.01       90.17      3.59 o 
   4   5   8      292.92      279.70      7.26 o 
   5   5   8      108.20      101.77      5.13 o 
   6   5   8        4.68        2.13      3.40 o 
  -6   6   8        0.35        3.02      1.67 o 
  -5   6   8      171.45      175.82      9.47 o 
  -4   6   8      146.11      153.18      5.23 o 
  -3   6   8       38.83       40.10      3.50 o 
  -2   6   8      176.25      166.62      5.64 o 
  -1   6   8      384.94      378.07      6.13 o 
   0   6   8       91.90       90.80      3.66 o 
   1   6   8        7.05        7.53      1.91 o 
   2   6   8      403.41      394.03      6.21 o 
   3   6   8       20.03       18.08      1.93 o 
   4   6   8       21.28       17.63      3.17 o 
   5   6   8        0.64        6.69      2.94 o 
   6   6   8       19.95       18.05      4.94 o 
  -6   7   8      480.32      477.89     12.11 o 
  -5   7   8      393.35      406.17     11.01 o 
  -4   7   8       59.00       57.66      4.33 o 
  -3   7   8      149.11      148.23      5.23 o 
  -2   7   8       84.43       80.70      1.81 o 
  -1   7   8       15.59       16.85      1.38 o 
   0   7   8       43.30       43.76      2.91 o 
   1   7   8       17.31       16.13      2.45 o 
   2   7   8      415.46      420.38      7.25 o 
   3   7   8      101.80       88.11      3.32 o 
   4   7   8      301.39      253.37      7.32 o 
   5   7   8       68.97       53.63      4.67 o 
   6   7   8      102.16      101.25      7.09 o 
  -6   8   8      159.35      164.41     12.38 o 
  -5   8   8       34.40       33.63      3.31 o 
  -4   8   8       91.63       98.13      4.73 o 
  -3   8   8      132.01      134.57      5.23 o 
  -2   8   8      136.96      135.39      3.13 o 
  -1   8   8        3.35        3.52      1.07 o 
   0   8   8      133.43      144.37      4.51 o 
   1   8   8      216.98      213.61      5.35 o 
   2   8   8      196.73      194.47      5.10 o 
   3   8   8      768.73      717.41     12.11 o 
   4   8   8       13.58       16.93      3.50 o 
   5   8   8        3.84        5.78      3.21 o 
   6   8   8        8.95       12.72      3.45 o 
  -6   9   8       65.14       46.76      7.25 o 
  -5   9   8        0.08        2.17      1.97 o 
  -4   9   8        4.71        6.73      2.40 o 
  -3   9   8      252.66      251.74      7.00 o 
  -2   9   8        9.23       10.12      1.54 o 
  -1   9   8      153.66      157.98      5.72 o 
   0   9   8      308.99      311.41      6.15 o 
   1   9   8      351.94      349.42      6.66 o 
   2   9   8      307.58      307.11      6.11 o 
   3   9   8      155.06      141.44      4.21 o 
   4   9   8       14.96        7.30      3.49 o 
   5   9   8        2.08        5.34      4.05 o 
  -5  10   8        0.36        1.41      3.00 o 
  -4  10   8      155.82      157.38      7.63 o 
  -3  10   8      437.23      459.02     10.21 o 
  -2  10   8       12.27       10.97      3.06 o 
  -1  10   8       93.96       89.43      4.13 o 
   0  10   8     1082.51     1104.84     12.39 o 
   1  10   8       24.26       25.69      2.69 o 
   2  10   8       43.46       47.58      3.49 o 
   3  10   8      139.73      145.39      6.36 o 
   4  10   8        1.59        4.35      3.12 o 
   5  10   8        0.47        2.22      3.08 o 
  -5  11   8       36.01       33.72      5.57 o 
  -4  11   8        8.87       11.66      2.76 o 
  -3  11   8      310.54      331.78     10.09 o 
  -2  11   8      358.61      365.88      9.06 o 
  -1  11   8      409.64      403.16      7.18 o 
   0  11   8      236.74      240.90      6.00 o 
   1  11   8       67.14       65.23      3.93 o 
   2  11   8        0.86        4.81      3.09 o 
   3  11   8       25.98       30.50      4.49 o 
   4  11   8      142.03      156.08      6.71 o 
  -4  12   8        3.22        3.38      2.41 o 
  -3  12   8      310.08      318.77      8.35 o 
  -2  12   8      303.92      317.88     10.02 o 
  -1  12   8       30.77       35.71      5.88 o 
   0  12   8      124.18      120.08      5.04 o 
   1  12   8      124.78      114.15      4.84 o 
   2  12   8       34.19       32.21      3.07 o 
   3  12   8       49.13       51.33      4.89 o 
   4  12   8       43.87       44.23      6.39 o 
  -4  13   8       10.84        5.43      2.71 o 
  -3  13   8       35.67       32.57      5.26 o 
  -2  13   8       84.00       82.43      5.25 o 
  -1  13   8       74.66       67.61      5.17 o 
   0  13   8        0.53        2.68      1.53 o 
   1  13   8      209.98      198.03      6.10 o 
   2  13   8       53.75       57.61      4.29 o 
   3  13   8       78.80       81.71      5.84 o 
  -3  14   8       17.21       16.41      3.13 o 
  -2  14   8        0.29        4.53      3.02 o 
  -1  14   8        4.09        7.83      3.68 o 
   0  14   8        0.97        1.64      1.54 o 
   1  14   8       19.00       27.28      3.94 o 
   2  14   8       12.18       18.62      4.47 o 
  -1  15   8       45.19       56.28      5.11 o 
   0  15   8        1.27        4.86      3.22 o 
   1  15   8       65.12       67.49      4.33 o 
  -7   1   9       91.16       82.05      8.25 o 
  -6   1   9        1.74        3.60      2.33 o 
  -5   1   9       41.29       39.65      6.41 o 
  -4   1   9      330.07      340.90      6.83 o 
  -3   1   9        2.30        2.72      0.74 o 
  -2   1   9        0.35        1.21      0.79 o 
  -1   1   9      776.98      801.73      8.94 o 
   0   1   9       30.67       24.64      2.25 o 
   1   1   9        2.29        2.51      1.75 o 
   2   1   9      221.50      209.85      4.50 o 
   3   1   9      191.51      185.67      6.41 o 
   4   1   9      885.71      908.10     14.48 o 
   5   1   9       16.90       21.26      6.25 o 
   6   1   9       17.17       14.53      5.07 o 
  -7   2   9        0.41        2.38      3.13 o 
  -6   2   9        0.16        1.75      1.75 o 
  -5   2   9      147.41      152.51      6.64 o 
  -4   2   9      146.84      146.92      4.66 o 
  -3   2   9        4.10        5.94      1.61 o 
  -2   2   9       16.50       13.93      0.95 o 
  -1   2   9       37.16       41.15      1.69 o 
   0   2   9        8.37        6.13      1.47 o 
   1   2   9        9.81       10.36      1.71 o 
   2   2   9       23.24       19.26      2.11 o 
   3   2   9       19.80       19.28      2.15 o 
   4   2   9      636.13      621.13      7.75 o 
   5   2   9       45.70       41.56      3.17 o 
   6   2   9       57.05       51.30      5.66 o 
  -7   3   9        3.75        3.88      4.38 o 
  -6   3   9        2.73        2.14      2.44 o 
  -5   3   9       32.98       32.44      3.95 o 
  -4   3   9      507.60      514.85      8.95 o 
  -3   3   9        4.65        7.86      2.29 o 
  -2   3   9       53.59       51.09      3.61 o 
  -1   3   9      141.33      136.99      2.63 o 
   0   3   9        1.13        1.57      1.06 o 
   1   3   9      988.93     1016.04      8.97 o 
   2   3   9       12.30       16.38      2.16 o 
   3   3   9      344.62      364.17      6.39 o 
   4   3   9     1062.32     1046.93     13.83 o 
   5   3   9       19.09       26.42      3.46 o 
   6   3   9       61.51       81.31      6.40 o 
  -6   4   9       76.60       87.73      7.62 o 
  -5   4   9        5.67        3.65      1.87 o 
  -4   4   9      164.73      159.64      6.32 o 
  -3   4   9      259.08      290.76      7.53 o 
  -2   4   9       89.29       97.24      6.30 o 
  -1   4   9       85.78       86.53      3.09 o 
   0   4   9      187.22      185.61      4.59 o 
   1   4   9      124.42      126.90      3.87 o 
   2   4   9      182.79      195.17      4.73 o 
   3   4   9       78.97       86.47      4.44 o 
   4   4   9        0.60        5.40      2.85 o 
   5   4   9       76.68       61.69      4.06 o 
   6   4   9       21.51       24.18      5.05 o 
  -6   5   9       70.90       58.27      5.90 o 
  -5   5   9        2.50        6.77      2.70 o 
  -4   5   9        6.62        7.17      2.00 o 
  -3   5   9        2.12        4.19      2.13 o 
  -2   5   9        0.35        3.03      2.07 o 
  -1   5   9        0.64        1.75      0.90 o 
   0   5   9      363.41      366.13      5.77 o 
   1   5   9       43.87       45.93      3.25 o 
   2   5   9        8.02        7.43      2.01 o 
   3   5   9       41.77       38.17      3.42 o 
   4   5   9      142.69      134.91      5.46 o 
   5   5   9      177.08      172.42      6.85 o 
   6   5   9        9.80       16.07      4.51 o 
  -6   6   9       61.63       61.87     12.07 o 
  -5   6   9      138.15      142.06      5.70 o 
  -4   6   9       48.63       45.50      3.97 o 
  -3   6   9       61.52       70.93      4.66 o 
  -2   6   9       50.67       52.69      4.33 o 
  -1   6   9      307.21      311.28      3.84 o 
   0   6   9      108.84      106.19      3.90 o 
   1   6   9       17.41       15.59      2.65 o 
   2   6   9       11.75       13.72      2.59 o 
   3   6   9      100.40       98.08      4.90 o 
   4   6   9       14.40       15.48      2.90 o 
   5   6   9       22.47       21.83      3.43 o 
   6   6   9       11.36       12.52      3.79 o 
  -6   7   9      114.44      118.40      9.72 o 
  -5   7   9        2.86        5.89      2.54 o 
  -4   7   9        6.90        6.76      2.37 o 
  -3   7   9      262.84      284.46      8.98 o 
  -2   7   9       41.06       38.75      4.07 o 
  -1   7   9       51.15       46.82      2.07 o 
   0   7   9       27.75       33.04      2.95 o 
   1   7   9       11.06       11.17      2.11 o 
   2   7   9       10.23        7.46      1.88 o 
   3   7   9        0.00        2.73      1.87 o 
   4   7   9        0.26        4.43      3.22 o 
   5   7   9        0.00        2.57      2.61 o 
   6   7   9       93.84      123.71      8.89 o 
  -6   8   9       53.69       52.56      7.87 o 
  -5   8   9       70.49       76.30      4.49 o 
  -4   8   9       17.57       17.98      2.89 o 
  -3   8   9       92.15       95.97      4.73 o 
  -2   8   9      160.17      171.82      6.18 o 
  -1   8   9       92.25       85.28      3.05 o 
   0   8   9       40.19       38.27      2.94 o 
   1   8   9        0.04        2.41      2.14 o 
   2   8   9     1942.09     1990.97     14.48 o 
   3   8   9       47.00       40.24      2.70 o 
   4   8   9        0.85        3.87      2.76 o 
   5   8   9      119.46      150.70      6.52 o 
  -5   9   9        1.79        3.13      3.03 o 
  -4   9   9      307.59      323.90      9.65 o 
  -3   9   9       13.96       13.43      3.02 o 
  -2   9   9        2.04        4.93      3.05 o 
  -1   9   9       23.10       25.21      2.25 o 
   0   9   9      916.98      926.95     11.01 o 
   1   9   9      803.25      826.96     10.69 o 
   2   9   9       18.43       19.31      2.76 o 
   3   9   9      241.40      270.78      8.18 o 
   4   9   9       56.17       68.13      5.05 o 
   5   9   9       66.43       67.70      4.92 o 
  -5  10   9      250.47      265.06      9.89 o 
  -4  10   9      282.37      287.67      7.92 o 
  -3  10   9       97.03       99.67      5.50 o 
  -2  10   9       46.04       47.66      4.01 o 
  -1  10   9       35.68       37.80      2.80 o 
   0  10   9      146.42      136.63      4.75 o 
   1  10   9      131.51      121.77      4.38 o 
   2  10   9      133.89      146.27      5.09 o 
   3  10   9       18.96       18.46      3.52 o 
   4  10   9       15.18       13.82      3.15 o 
   5  10   9       33.70       39.98      4.54 o 
  -4  11   9      201.31      210.17      7.18 o 
  -3  11   9      198.16      209.10      7.02 o 
  -2  11   9       65.18       65.71      4.90 o 
  -1  11   9       88.85       89.96      7.08 o 
   0  11   9        1.48        3.26      2.18 o 
   1  11   9      258.67      251.87      6.22 o 
   2  11   9        5.22        6.79      2.18 o 
   3  11   9       15.49       14.66      3.66 o 
   4  11   9       64.27       71.95      5.26 o 
  -4  12   9       90.24       88.75      5.55 o 
  -3  12   9       48.79       48.47      4.48 o 
  -2  12   9      109.04      107.03      6.42 o 
  -1  12   9       13.87       12.00      2.92 o 
   0  12   9       21.65       20.96      3.33 o 
   1  12   9       24.15       23.43      2.90 o 
   2  12   9        4.48        5.96      2.30 o 
   3  12   9        5.14        6.05      3.18 o 
   4  12   9      121.31      117.41      6.97 o 
  -3  13   9        0.13        2.77      3.17 o 
  -2  13   9       16.76       15.73      3.28 o 
  -1  13   9      122.42      118.26      5.84 o 
   0  13   9      140.25      133.87      6.13 o 
   1  13   9       23.74       23.49      2.87 o 
   2  13   9       50.60       62.21      5.02 o 
   3  13   9      146.49      161.67      8.13 o 
  -2  14   9        3.00        6.72      3.40 o 
  -1  14   9       27.83       25.82      4.02 o 
   0  14   9       25.74       27.37      4.60 o 
   1  14   9       13.67        7.28      3.84 o 
   2  14   9       24.81       29.47      6.14 o 
  -6   0  10      123.49      114.06      9.13 o 
  -5   0  10       15.10       16.13      7.13 o 
  -4   0  10      416.47      397.17     21.07 o 
  -3   0  10        1.55        2.25      1.23 o 
  -2   0  10      222.73      220.32      4.24 o 
  -1   0  10     1517.50     1520.69     21.32 o 
   0   0  10       74.98       79.55      4.09 o 
   1   0  10      163.42      164.72      6.00 o 
   2   0  10      643.62      659.66     11.94 o 
   3   0  10       13.81       14.85      3.15 o 
   4   0  10      390.00      398.94      8.39 o 
   5   0  10        0.14        2.25      7.25 o 
   6   0  10        0.02        1.88      5.25 o 
  -6   1  10       19.74       14.33      4.49 o 
  -5   1  10       58.04       60.99     12.45 o 
  -4   1  10        0.18        1.29      1.00 o 
  -3   1  10        0.56        1.86      0.83 o 
  -2   1  10      115.80      116.43      2.54 o 
  -1   1  10        6.36        6.84      1.28 o 
   0   1  10       20.19       32.75      3.00 o 
   1   1  10      142.15      156.00      4.21 o 
   2   1  10        9.45        6.29      1.81 o 
   3   1  10      269.62      266.33      5.33 o 
   4   1  10      818.71      813.33      8.91 o 
   5   1  10      219.92      237.20     10.01 o 
   6   1  10       25.68       31.04      5.13 o 
  -6   2  10      126.16      129.20      9.15 o 
  -5   2  10       13.85       15.17      3.79 o 
  -4   2  10      120.91      124.01      4.89 o 
  -3   2  10       13.90       10.49      2.25 o 
  -2   2  10       79.74       72.76      4.41 o 
  -1   2  10       65.23       64.36      2.26 o 
   0   2  10      108.92      110.35      3.68 o 
   1   2  10        4.33        4.42      1.89 o 
   2   2  10      130.57      131.83      4.04 o 
   3   2  10      224.82      229.68      5.08 o 
   4   2  10      245.52      246.31      4.93 o 
   5   2  10        1.54        4.31      3.63 o 
   6   2  10      139.07      156.99     10.32 o 
  -6   3  10        0.00        1.50      1.26 o 
  -5   3  10        1.38        1.66      1.25 o 
  -4   3  10        5.48        5.25      1.62 o 
  -3   3  10       98.19      100.83      5.10 o 
  -2   3  10      129.82      126.05      1.79 o 
  -1   3  10       21.23       18.68      1.79 o 
   0   3  10       54.59       44.90      2.53 o 
   1   3  10       96.50       95.72      3.63 o 
   2   3  10        4.71        4.74      1.83 o 
   3   3  10      246.56      251.38      5.30 o 
   4   3  10        0.09        3.24      2.37 o 
   5   3  10       36.42       41.40      3.87 o 
   6   3  10        4.83        4.92      3.99 o 
  -6   4  10        1.92        1.25      2.08 o 
  -5   4  10       70.60       66.89      5.80 o 
  -4   4  10       71.87       70.66      4.34 o 
  -3   4  10        7.47        8.46      2.07 o 
  -2   4  10       53.46       55.15      3.95 o 
  -1   4  10      195.63      194.25      3.91 o 
   0   4  10      589.86      592.39      7.41 o 
   1   4  10        0.18        2.95      1.92 o 
   2   4  10       98.87       96.89      4.60 o 
   3   4  10      423.62      405.27      9.57 o 
   4   4  10        1.70       -0.07      2.36 o 
   5   4  10       28.79       28.39      3.55 o 
   6   4  10        4.52        6.43      6.00 o 
  -6   5  10       85.28       88.75      5.97 o 
  -5   5  10        6.78        6.78      2.26 o 
  -4   5  10      193.54      197.71      6.48 o 
  -3   5  10      168.63      168.62      5.53 o 
  -2   5  10      184.01      177.64      5.71 o 
  -1   5  10        6.93        7.34      1.07 o 
   0   5  10      321.56      322.98      6.25 o 
   1   5  10       13.75       16.78      2.70 o 
   2   5  10       63.94       71.14      3.97 o 
   3   5  10      146.56      140.22      4.21 o 
   4   5  10        5.85        6.18      3.23 o 
   5   5  10      482.66      468.21      9.60 o 
   6   5  10       16.04       14.23      5.44 o 
  -6   6  10       11.51       12.38      3.44 o 
  -5   6  10        3.22        4.01      2.74 o 
  -4   6  10       21.91       17.13      2.74 o 
  -3   6  10      342.66      350.98      7.65 o 
  -2   6  10      318.69      318.07      9.90 o 
  -1   6  10      847.46      835.99     13.98 o 
   0   6  10        7.99        8.90      1.99 o 
   1   6  10       62.14       66.79      3.72 o 
   2   6  10        2.99        3.37      1.68 o 
   3   6  10        9.07        8.61      2.02 o 
   4   6  10       47.21       38.94      3.75 o 
   5   6  10        2.67        3.30      2.50 o 
   6   6  10      130.80      161.76      9.97 o 
  -6   7  10        5.58        6.90      3.94 o 
  -5   7  10       77.95       85.61      4.66 o 
  -4   7  10       13.55       12.06      2.53 o 
  -3   7  10        0.01        2.57      2.01 o 
  -2   7  10       55.31       53.15      4.47 o 
  -1   7  10      385.76      386.32     10.38 o 
   0   7  10       22.43       25.60      2.76 o 
   1   7  10        3.14        1.68      1.46 o 
   2   7  10      554.85      581.51     10.79 o 
   3   7  10      321.55      318.39      5.95 o 
   4   7  10      124.17      122.47      6.23 o 
   5   7  10        7.89        4.80      2.90 o 
  -5   8  10       15.64       14.41      3.28 o 
  -4   8  10      166.13      163.32      6.58 o 
  -3   8  10       27.16       25.93      3.30 o 
  -2   8  10        0.80        2.52      2.55 o 
  -1   8  10      129.76      124.02      3.91 o 
   0   8  10      354.91      362.42      6.63 o 
   1   8  10      169.32      191.89      5.32 o 
   2   8  10      229.89      237.75      5.65 o 
   3   8  10      157.51      139.76      7.97 o 
   4   8  10      162.50      155.82      7.17 o 
   5   8  10        7.64        9.42      2.99 o 
  -5   9  10      108.68      106.93      5.47 o 
  -4   9  10       27.96       30.67      3.58 o 
  -3   9  10        7.99       10.00      3.09 o 
  -2   9  10        4.33        4.43      2.67 o 
  -1   9  10       34.00       32.43      2.61 o 
   0   9  10       15.71       14.44      2.56 o 
   1   9  10        3.30        2.55      2.03 o 
   2   9  10      767.08      759.02     10.85 o 
   3   9  10      307.68      282.24     10.63 o 
   4   9  10        2.59        3.40      3.29 o 
   5   9  10       12.26       14.02      3.65 o 
  -5  10  10       58.12       53.11      4.43 o 
  -4  10  10        1.27        4.35      2.73 o 
  -3  10  10       17.21       17.95      3.46 o 
  -2  10  10       18.83       22.72      3.36 o 
  -1  10  10       72.90       65.52      4.63 o 
   0  10  10        7.76        7.41      2.38 o 
   1  10  10      107.04      100.88      4.35 o 
   2  10  10        8.60        9.16      2.13 o 
   3  10  10      133.12      129.05      6.55 o 
   4  10  10        1.69        5.75      3.51 o 
  -4  11  10      144.62      146.88      6.29 o 
  -3  11  10      104.11      109.43      5.67 o 
  -2  11  10        0.38        2.52      2.60 o 
  -1  11  10      627.88      643.73     11.40 o 
   0  11  10        2.19        4.73      1.84 o 
   1  11  10        0.00        4.49      2.64 o 
   2  11  10        0.83        3.86      2.28 o 
   3  11  10        4.43        4.95      3.02 o 
   4  11  10        0.10        2.97      3.12 o 
  -3  12  10      349.64      348.91      9.27 o 
  -2  12  10        8.28       10.13      3.33 o 
  -1  12  10       68.00       77.22      5.20 o 
   0  12  10      165.78      165.87      5.29 o 
   1  12  10       51.79       49.80      3.50 o 
   2  12  10       50.93       51.85      4.59 o 
   3  12  10        0.03        3.13      2.75 o 
  -3  13  10        7.30        6.85      3.66 o 
  -2  13  10       11.71       12.91      2.98 o 
  -1  13  10       22.05       25.68      4.00 o 
   0  13  10        0.27        4.74      2.80 o 
   1  13  10        1.80        2.32      2.27 o 
   2  13  10        1.25        2.18      2.88 o 
  -1  14  10       51.22       48.74      5.03 o 
   0  14  10       12.15       10.93      3.30 o 
   1  14  10        8.08       10.91      2.64 o 
  -6   1  11       63.05       55.23     17.42 o 
  -5   1  11        0.54        1.63      1.73 o 
  -4   1  11        3.78        3.15      1.58 o 
  -3   1  11      559.62      570.96     11.58 o 
  -2   1  11       56.75       50.85      2.43 o 
  -1   1  11      199.59      189.55      4.08 o 
   0   1  11       54.52       55.22      2.96 o 
   1   1  11       28.05       27.99      2.80 o 
   2   1  11        0.13        0.73      1.82 o 
   3   1  11        7.27        7.49      2.11 o 
   4   1  11      142.43      150.96      4.24 o 
   5   1  11       10.66       14.75      4.54 o 
   6   1  11       44.00       49.83      8.50 o 
  -6   2  11       18.31       21.88      6.88 o 
  -5   2  11        8.16        7.77      3.27 o 
  -4   2  11      113.37      109.63      5.20 o 
  -3   2  11       53.24       54.93      3.44 o 
  -2   2  11     1143.91     1140.98     24.10 o 
  -1   2  11       30.13       29.89      1.94 o 
   0   2  11        7.39        7.80      1.94 o 
   1   2  11      726.62      756.65     10.50 o 
   2   2  11      217.15      219.91      5.27 o 
   3   2  11        3.09        3.31      1.64 o 
   4   2  11      223.77      220.15      6.83 o 
   5   2  11       95.12      103.62      7.41 o 
   6   2  11       26.68       17.95      4.50 o 
  -6   3  11        3.40        3.09      2.37 o 
  -5   3  11        6.91        9.03      3.12 o 
  -4   3  11        2.71        2.44      1.42 o 
  -3   3  11        0.00        0.93      1.61 o 
  -2   3  11       41.24       42.75      1.39 o 
  -1   3  11        6.61        4.78      1.08 o 
   0   3  11      129.28      127.58      4.02 o 
   1   3  11      898.99      946.53     11.39 o 
   2   3  11      246.99      273.18      5.70 o 
   3   3  11      881.49      870.81      9.19 o 
   4   3  11        8.50        9.72      2.88 o 
   5   3  11        1.39        5.50      4.11 o 
   6   3  11      134.33      172.33     11.16 o 
  -6   4  11       23.43       22.53      6.01 o 
  -5   4  11      246.22      245.13     10.09 o 
  -4   4  11        5.40        5.76      2.11 o 
  -3   4  11        1.95        3.89      1.93 o 
  -2   4  11        2.87        3.22      0.86 o 
  -1   4  11        0.55        0.67      0.86 o 
   0   4  11      492.18      501.31      7.68 o 
   1   4  11       14.68       16.43      2.50 o 
   2   4  11        6.62        5.50      1.80 o 
   3   4  11        4.00        3.39      2.04 o 
   4   4  11      327.61      308.92     10.08 o 
   5   4  11        2.72        4.83      4.16 o 
   6   4  11        4.17        5.16      3.67 o 
  -6   5  11       98.66      104.69     13.95 o 
  -5   5  11        5.84        2.96      1.30 o 
  -4   5  11      134.20      130.54      6.13 o 
  -3   5  11      191.48      192.23      6.74 o 
  -2   5  11      117.51      126.08      6.11 o 
  -1   5  11        0.02        0.69      1.05 o 
   0   5  11       67.83       72.12      4.28 o 
   1   5  11       20.62       20.35      2.97 o 
   2   5  11      137.02      140.54      5.25 o 
   3   5  11        0.03        1.65      1.79 o 
   4   5  11       66.84       66.00      4.74 o 
   5   5  11       99.75       83.83      5.45 o 
  -6   6  11        0.09        1.07      2.42 o 
  -5   6  11       21.25       21.61      3.24 o 
  -4   6  11       56.30       54.90      4.37 o 
  -3   6  11       11.91       10.57      3.35 o 
  -2   6  11      215.07      212.50      6.47 o 
  -1   6  11      147.43      147.71      3.86 o 
   0   6  11       26.63       28.33      2.76 o 
   1   6  11      193.12      187.35      5.10 o 
   2   6  11       15.86       10.95      2.46 o 
   3   6  11        0.03        2.36      1.19 o 
   4   6  11       29.45       22.57      3.30 o 
   5   6  11        4.04        7.05      2.57 o 
  -5   7  11       44.56       48.69      4.06 o 
  -4   7  11       95.27       99.50      5.22 o 
  -3   7  11       12.51       13.14      3.10 o 
  -2   7  11        0.01        3.36      2.13 o 
  -1   7  11       75.92       66.11      3.12 o 
   0   7  11       77.26       75.42      3.81 o 
   1   7  11       24.88       23.73      2.91 o 
   2   7  11      219.21      216.54      5.36 o 
   3   7  11       26.79       24.15      2.72 o 
   4   7  11       27.38       33.00      3.66 o 
   5   7  11       13.50        9.83      2.87 o 
  -5   8  11       89.42       88.33      4.73 o 
  -4   8  11        5.75        6.98      3.01 o 
  -3   8  11        2.28        3.07      2.52 o 
  -2   8  11       39.82       40.32      3.75 o 
  -1   8  11        0.02        2.77      1.43 o 
   0   8  11      161.68      164.12      6.14 o 
   1   8  11       24.05       23.79      2.67 o 
   2   8  11       19.69       26.48      2.77 o 
   3   8  11       27.43       18.24      3.10 o 
   4   8  11        9.68        9.85      3.51 o 
   5   8  11      340.98      424.07     14.31 o 
  -5   9  11      160.96      152.28      7.21 o 
  -4   9  11       42.18       45.60      3.96 o 
  -3   9  11       67.50       79.65      5.14 o 
  -2   9  11        2.02        2.71      2.68 o 
  -1   9  11        2.28        3.45      2.79 o 
   0   9  11      218.02      220.61      5.59 o 
   1   9  11      649.09      670.67     10.10 o 
   2   9  11       14.72       11.11      2.35 o 
   3   9  11        1.49        4.40      3.02 o 
   4   9  11        0.19        3.92      3.35 o 
  -4  10  11      551.74      561.07     10.83 o 
  -3  10  11       53.18       61.22      7.59 o 
  -2  10  11        7.83       10.80      2.98 o 
  -1  10  11      295.25      315.40      8.48 o 
   0  10  11        2.56        3.14      3.08 o 
   1  10  11      558.55      556.25     11.88 o 
   2  10  11      101.31       95.77      4.40 o 
   3  10  11      112.42      121.23      6.01 o 
   4  10  11        9.76        6.86      3.08 o 
  -4  11  11       98.28       98.73      6.42 o 
  -3  11  11      121.42      119.11      5.79 o 
  -2  11  11       52.17       48.38      4.73 o 
  -1  11  11      214.22      226.40      7.51 o 
   0  11  11       14.64       16.98      4.40 o 
   1  11  11        6.95        6.30      1.89 o 
   2  11  11       91.10       91.78      4.22 o 
   3  11  11        0.13        3.24      2.91 o 
  -3  12  11       52.04       55.10      4.91 o 
  -2  12  11       76.19       88.46      5.58 o 
  -1  12  11        1.00        4.78      3.00 o 
   0  12  11       33.00       34.82      4.22 o 
   1  12  11        9.47        9.15      2.38 o 
   2  12  11       33.61       42.62      4.41 o 
   3  12  11       58.50       58.60      5.47 o 
  -2  13  11       45.04       42.61      4.86 o 
  -1  13  11        1.40        3.40      2.88 o 
   0  13  11      109.95       98.05      5.60 o 
   1  13  11        0.41        1.68      2.57 o 
   2  13  11       18.83       20.60      3.25 o 
  -6   0  12       11.88       14.76      6.38 o 
  -5   0  12       39.96       37.90     16.01 o 
  -4   0  12      174.00      182.48     11.88 o 
  -3   0  12     3595.58     3705.27     95.24 o 
  -2   0  12      679.31      672.71     28.33 o 
  -1   0  12     1239.77     1279.05     19.64 o 
   0   0  12      139.32      133.25      5.82 o 
   1   0  12       94.30       95.42      5.38 o 
   2   0  12      151.26      151.11      6.29 o 
   3   0  12       11.67       13.13      3.38 o 
   4   0  12      342.96      346.67     17.88 o 
   5   0  12       12.29        5.63      5.50 o 
   6   0  12        9.39       15.01      5.63 o 
  -6   1  12       52.63       37.42     11.89 o 
  -5   1  12       98.06       76.65     20.28 o 
  -4   1  12      101.77      100.82      8.40 o 
  -3   1  12        4.79        5.88      1.98 o 
  -2   1  12     3241.31     3179.95     59.72 o 
  -1   1  12      303.79      307.43      5.88 o 
   0   1  12       11.33       10.20      1.91 o 
   1   1  12      240.78      253.67      5.65 o 
   2   1  12        0.68        1.68      2.04 o 
   3   1  12      529.82      546.10      8.72 o 
   4   1  12      375.29      391.91      8.41 o 
   5   1  12      241.49      267.27     10.57 o 
  -6   2  12       37.50       30.01      9.09 o 
  -5   2  12        5.86        3.61      1.88 o 
  -4   2  12       10.38        9.41      3.96 o 
  -3   2  12        7.58       10.47      2.41 o 
  -2   2  12       31.68       28.38      2.06 o 
  -1   2  12       76.12       80.80      4.15 o 
   0   2  12       67.28       70.35      3.93 o 
   1   2  12       29.29       31.14      2.75 o 
   2   2  12        6.41        8.28      2.06 o 
   3   2  12      253.91      254.94      5.65 o 
   4   2  12        6.48        6.14      2.33 o 
   5   2  12        5.06        7.42      3.52 o 
  -6   3  12        0.03        1.90      1.72 o 
  -5   3  12       93.23      104.91     12.19 o 
  -4   3  12        4.66        5.60      1.84 o 
  -3   3  12       28.47       30.18      3.06 o 
  -2   3  12        9.18       11.11      1.62 o 
  -1   3  12       16.89       19.33      2.23 o 
   0   3  12        0.00        0.94      2.02 o 
   1   3  12      318.07      321.24      6.25 o 
   2   3  12       30.59       28.84      2.63 o 
   3   3  12      300.79      304.54      6.03 o 
   4   3  12       43.11       40.85      3.78 o 
   5   3  12       76.68       73.75      6.45 o 
  -6   4  12       45.92       36.72     12.60 o 
  -5   4  12        0.02        2.74      2.99 o 
  -4   4  12       14.29       14.87      2.74 o 
  -3   4  12      168.14      172.24      6.34 o 
  -2   4  12        6.99        9.43      2.78 o 
  -1   4  12        7.17        7.94      1.46 o 
   0   4  12      322.09      326.96      6.91 o 
   1   4  12        3.11        5.56      2.34 o 
   2   4  12       64.43       64.04      4.27 o 
   3   4  12      288.91      292.74      7.24 o 
   4   4  12       30.43       34.03      3.73 o 
   5   4  12       12.56        8.94      4.41 o 
  -5   5  12        1.62        4.30      2.64 o 
  -4   5  12        0.47        2.38      1.80 o 
  -3   5  12        7.57        9.81      2.49 o 
  -2   5  12       31.76       28.04      3.48 o 
  -1   5  12       41.12       42.10      2.71 o 
   0   5  12        0.05        1.12      1.47 o 
   1   5  12        4.75        5.85      2.12 o 
   2   5  12       16.41       16.25      2.56 o 
   3   5  12      201.37      199.14      6.48 o 
   4   5  12       36.78       33.41      3.81 o 
   5   5  12       10.49        5.87      4.21 o 
  -5   6  12      106.71       93.60      6.55 o 
  -4   6  12       55.66       47.26      4.08 o 
  -3   6  12       21.49       19.89      3.38 o 
  -2   6  12      145.85      142.05      6.37 o 
  -1   6  12       46.95       42.45      2.69 o 
   0   6  12       12.64       12.18      1.89 o 
   1   6  12      154.43      156.80      5.04 o 
   2   6  12       20.59       22.57      3.06 o 
   3   6  12        0.52        5.10      3.31 o 
   4   6  12        2.96        4.02      2.80 o 
   5   6  12        9.72       10.59      3.58 o 
  -5   7  12       37.38       34.98      3.74 o 
  -4   7  12       52.92       53.65      4.16 o 
  -3   7  12       19.06       17.72      3.56 o 
  -2   7  12       52.62       48.86      4.60 o 
  -1   7  12       39.64       41.05      4.31 o 
   0   7  12       53.08       55.04      3.72 o 
   1   7  12      128.35      127.33      4.43 o 
   2   7  12       78.09       75.46      4.40 o 
   3   7  12      251.27      244.48      8.48 o 
   4   7  12       80.62       64.32      4.79 o 
   5   7  12       96.23      100.17      8.29 o 
  -5   8  12       14.63       15.29      3.03 o 
  -4   8  12      102.32      108.09      7.17 o 
  -3   8  12        0.85        4.22      2.82 o 
  -2   8  12        1.71        4.70      2.83 o 
  -1   8  12       12.06       12.73      3.15 o 
   0   8  12       21.64       23.22      2.81 o 
   1   8  12       46.25       49.25      4.13 o 
   2   8  12      384.14      397.98      7.48 o 
   3   8  12       24.91       27.09      3.97 o 
   4   8  12       15.36       11.52      3.83 o 
  -4   9  12      181.32      190.89      7.08 o 
  -3   9  12        2.67        4.79      3.13 o 
  -2   9  12       79.74       88.92      5.28 o 
  -1   9  12      310.05      335.45      8.55 o 
   0   9  12      328.78      336.89      6.60 o 
   1   9  12      329.67      339.76      7.08 o 
   2   9  12      132.09      130.14      4.96 o 
   3   9  12       54.64       57.51      4.51 o 
   4   9  12        0.10        3.35      2.92 o 
  -4  10  12      193.56      202.38      9.00 o 
  -3  10  12       20.44       19.63      3.63 o 
  -2  10  12        7.87        7.78      3.19 o 
  -1  10  12      534.02      566.24     11.04 o 
   0  10  12        8.85        9.62      3.17 o 
   1  10  12       39.09       44.34      3.48 o 
   2  10  12       48.44       46.93      3.40 o 
   3  10  12        2.11        3.79      2.80 o 
  -3  11  12      376.67      399.93     10.13 o 
  -2  11  12      176.38      186.16      7.31 o 
  -1  11  12       97.14      102.83      6.34 o 
   0  11  12        1.33        2.16      2.75 o 
   1  11  12       10.09        7.10      2.30 o 
   2  11  12       45.67       36.54      4.43 o 
   3  11  12       46.29       50.15      4.99 o 
  -2  12  12        3.31        2.73      3.48 o 
  -1  12  12      112.36      120.04      8.40 o 
   0  12  12       67.77       69.38      5.12 o 
   1  12  12       15.41       13.81      3.05 o 
   2  12  12        1.12        4.23      3.15 o 
  -1  13  12        0.04        1.59      2.81 o 
   0  13  12      137.01      147.98      8.58 o 
  -6   1  13        7.95        5.98      3.67 o 
  -5   1  13      164.43      148.27     13.07 o 
  -4   1  13        0.15        1.66      2.97 o 
  -3   1  13        0.47        1.36      1.13 o 
  -2   1  13      307.96      307.36      6.06 o 
  -1   1  13        5.62        5.07      1.73 o 
   0   1  13        4.36        5.82      2.09 o 
   1   1  13      102.64      109.60      4.09 o 
   2   1  13       55.35       53.79      3.24 o 
   3   1  13      594.27      598.94      9.62 o 
   4   1  13       26.22       25.35      3.56 o 
   5   1  13        3.62        6.52      3.98 o 
  -5   2  13       25.23       32.33      5.90 o 
  -4   2  13       34.83       24.40      6.88 o 
  -3   2  13        5.11        6.20      2.21 o 
  -2   2  13       36.37       36.33      2.13 o 
  -1   2  13        4.73        5.31      1.98 o 
   0   2  13        0.93        2.89      2.08 o 
   1   2  13        0.51        2.75      1.98 o 
   2   2  13        0.32        3.16      2.23 o 
   3   2  13      382.26      383.34     11.72 o 
   4   2  13       87.87       84.92      5.84 o 
   5   2  13       47.76       46.84      8.57 o 
  -5   3  13      123.77      123.29      9.76 o 
  -4   3  13        4.20        6.20      3.13 o 
  -3   3  13       53.89       43.88      5.30 o 
  -2   3  13        6.28        6.42      2.11 o 
  -1   3  13        8.63        9.60      1.83 o 
   0   3  13      326.67      318.82      6.18 o 
   1   3  13        4.80        4.92      1.94 o 
   2   3  13      231.61      224.98      5.59 o 
   3   3  13      595.34      601.52     13.05 o 
   4   3  13        0.15        2.66      2.41 o 
   5   3  13        4.70        9.52      4.67 o 
  -5   4  13       52.41       46.92      6.88 o 
  -4   4  13      104.50      100.63      9.47 o 
  -3   4  13       58.67       60.72      4.31 o 
  -2   4  13       52.30       51.07      4.08 o 
  -1   4  13       55.83       51.30      2.85 o 
   0   4  13       92.87       92.96      4.13 o 
   1   4  13       87.69       85.64      4.32 o 
   2   4  13       19.32       16.58      2.85 o 
   3   4  13        8.72        8.62      2.24 o 
   4   4  13      150.70      137.77      6.06 o 
   5   4  13        1.11        3.49      3.53 o 
  -5   5  13        5.09        6.68      4.11 o 
  -4   5  13        3.47        1.70      1.67 o 
  -3   5  13       12.24       12.59      2.86 o 
  -2   5  13        1.15        1.84      2.06 o 
  -1   5  13      106.76      101.77      3.72 o 
   0   5  13       13.81       14.92      2.37 o 
   1   5  13        6.02        6.73      1.99 o 
   2   5  13        9.61        8.90      2.67 o 
   3   5  13       77.62       80.31      5.34 o 
   4   5  13       78.87       75.05      4.83 o 
   5   5  13       19.42       29.90      5.84 o 
  -5   6  13       13.62        7.00      5.75 o 
  -4   6  13       19.76       19.82      3.27 o 
  -3   6  13       23.19       15.88      2.86 o 
  -2   6  13      123.58      128.14      5.87 o 
  -1   6  13       46.90       52.61      4.84 o 
   0   6  13        0.09        1.07      1.52 o 
   1   6  13       13.81       11.89      2.49 o 
   2   6  13       94.31       97.13      5.44 o 
   3   6  13       19.73       18.64      3.85 o 
   4   6  13       33.69       36.41      4.08 o 
  -4   7  13      166.40      163.48      7.01 o 
  -3   7  13       18.04       12.67      2.95 o 
  -2   7  13       15.85       11.91      3.30 o 
  -1   7  13       48.93       49.44      5.28 o 
   0   7  13        0.35        1.48      1.79 o 
   1   7  13        9.14        7.10      2.09 o 
   2   7  13       10.63        8.38      3.33 o 
   3   7  13        0.02        2.48      2.92 o 
   4   7  13        0.00        3.81      3.10 o 
  -4   8  13       63.30       61.11      8.44 o 
  -3   8  13       13.33       12.20      3.02 o 
  -2   8  13       11.41       13.37      3.92 o 
  -1   8  13       62.60       60.51      5.09 o 
   0   8  13       11.45       10.00      2.19 o 
   1   8  13     1041.67     1058.46     16.52 o 
   2   8  13      102.58      103.52      4.43 o 
   3   8  13        1.94        0.95      2.64 o 
   4   8  13       84.89      100.62      6.28 o 
  -4   9  13        8.61        8.68      2.82 o 
  -3   9  13        1.51        5.27      3.31 o 
  -2   9  13        8.39        7.97      2.97 o 
  -1   9  13      363.79      377.20     12.38 o 
   0   9  13      378.52      363.59     25.51 o 
   1   9  13        8.91       10.59      2.70 o 
   2   9  13      454.75      465.39      8.22 o 
   3   9  13        8.88       10.22      3.01 o 
  -3  10  13       31.53       30.80      3.78 o 
  -2  10  13        0.09        2.29      3.42 o 
  -1  10  13       13.11       13.71      3.47 o 
   0  10  13       94.34      100.90      5.94 o 
   1  10  13      215.92      203.95      5.83 o 
   2  10  13       15.27       16.88      3.01 o 
   3  10  13        0.21        3.47      2.70 o 
  -2  11  13       60.31       59.28      4.79 o 
  -1  11  13        0.02        2.83      2.69 o 
   0  11  13       89.65       90.59      5.85 o 
   1  11  13        0.90        9.40      3.18 o 
   2  11  13        0.86        2.69      2.88 o 
  -1  12  13       31.15       35.14      5.43 o 
   0  12  13        8.26        9.21      3.42 o 
   1  12  13        5.50        6.30      2.81 o 
  -5   0  14      192.77      183.73     32.89 o 
  -4   0  14        9.87        4.75      4.13 o 
  -3   0  14      111.14      110.31      9.76 o 
  -2   0  14      357.47      334.07     12.63 o 
  -1   0  14       50.58       54.77      5.25 o 
   0   0  14       77.52       91.89      5.28 o 
   1   0  14      228.25      239.59      8.00 o 
   2   0  14       15.59       16.33      3.70 o 
   3   0  14      155.06      149.09      8.10 o 
   4   0  14       62.54       51.03      9.00 o 
   5   0  14       26.23       29.02      7.63 o 
  -5   1  14        0.15        1.69      1.94 o 
  -4   1  14        0.99        1.66      2.40 o 
  -3   1  14       50.76       53.88      8.27 o 
  -2   1  14        0.42        2.76      2.15 o 
  -1   1  14       72.61       70.52      3.16 o 
   0   1  14       60.88       61.76      3.41 o 
   1   1  14        0.87        2.47      1.86 o 
   2   1  14       41.46       41.23      3.21 o 
   3   1  14      547.78      547.20     11.53 o 
   4   1  14      354.14      370.22     11.72 o 
   5   1  14       46.04       50.90      6.54 o 
  -5   2  14       25.13       25.66      5.77 o 
  -4   2  14       19.83       17.78      5.02 o 
  -3   2  14       44.75       38.40      5.75 o 
  -2   2  14       16.22       14.06      2.62 o 
  -1   2  14       64.82       63.80      3.17 o 
   0   2  14        7.24        7.42      2.31 o 
   1   2  14       76.18       79.70      3.84 o 
   2   2  14       30.41       27.97      2.90 o 
   3   2  14      135.82      142.57      5.30 o 
   4   2  14        6.22        3.84      2.33 o 
   5   2  14       45.73       54.56      6.60 o 
  -5   3  14       13.44       15.56      5.75 o 
  -4   3  14       35.75       33.75      5.70 o 
  -3   3  14       53.78       50.12      4.33 o 
  -2   3  14        2.71        2.63      1.87 o 
  -1   3  14        6.46        7.10      2.14 o 
   0   3  14       71.13       71.13      3.69 o 
   1   3  14        6.34        5.70      2.09 o 
   2   3  14      102.94      113.47      4.53 o 
   3   3  14       20.04       15.02      2.31 o 
   4   3  14       14.22       16.12      3.23 o 
  -5   4  14       13.81       14.40      5.26 o 
  -4   4  14        2.29        4.61      3.18 o 
  -3   4  14       26.52       29.51      3.51 o 
  -2   4  14       59.03       60.70      4.91 o 
  -1   4  14      135.26      134.91      6.47 o 
   0   4  14        0.01        3.41      1.94 o 
   1   4  14      102.12      104.98      4.87 o 
   2   4  14      210.74      217.14      7.29 o 
   3   4  14        1.86        3.37      2.08 o 
   4   4  14       31.04       29.65      3.68 o 
  -5   5  14       93.19       87.12      9.15 o 
  -4   5  14       87.88       81.25     10.69 o 
  -3   5  14      113.09      103.13      5.60 o 
  -2   5  14        0.96        1.82      2.26 o 
  -1   5  14      105.80       96.22      5.86 o 
   0   5  14       18.59       17.38      2.67 o 
   1   5  14       37.01       38.29      3.49 o 
   2   5  14       30.29       28.21      3.63 o 
   3   5  14       14.20       11.34      2.87 o 
   4   5  14      335.81      332.07     15.77 o 
  -4   6  14       64.73       58.75      7.46 o 
  -3   6  14       63.33       60.70      5.23 o 
  -2   6  14      397.93      379.52     11.23 o 
  -1   6  14        4.06        4.85      2.22 o 
   0   6  14        0.22        1.86      2.08 o 
   1   6  14        1.78        1.65      1.66 o 
   2   6  14        0.12        2.22      1.97 o 
   3   6  14       18.73       21.11      3.26 o 
   4   6  14       10.76        9.97      3.19 o 
  -4   7  14        1.12        4.87      2.41 o 
  -3   7  14        7.67        4.92      2.09 o 
  -2   7  14      182.47      172.73      6.41 o 
  -1   7  14      140.30      135.83      7.68 o 
   0   7  14        5.11        7.54      2.56 o 
   1   7  14      434.72      465.98     10.53 o 
   2   7  14       92.44       95.28      4.98 o 
   3   7  14       21.03       22.74      3.55 o 
   4   7  14       73.64       62.31      5.12 o 
  -4   8  14       29.12       27.05      3.57 o 
  -3   8  14        0.04        1.92      2.06 o 
  -2   8  14       60.77       62.30      5.96 o 
  -1   8  14      261.94      258.57      8.90 o 
   0   8  14       12.78        9.60      2.91 o 
   1   8  14      101.13       99.34      5.30 o 
   2   8  14      251.47      249.47      6.64 o 
   3   8  14       75.87       76.40      5.50 o 
  -3   9  14        1.14        3.77      2.85 o 
  -2   9  14       11.82       12.51      3.63 o 
  -1   9  14        1.99        5.57      2.84 o 
   0   9  14        0.55        2.17      2.42 o 
   1   9  14      464.48      477.74     10.33 o 
   2   9  14      316.47      315.35      8.60 o 
   3   9  14        3.32        4.26      2.64 o 
  -2  10  14       44.38       45.16      6.64 o 
  -1  10  14       53.76       59.77      5.14 o 
   0  10  14       64.73       66.49      5.04 o 
   1  10  14        2.41        5.60      2.98 o 
   2  10  14      148.64      135.06      7.37 o 
  -1  11  14        2.62        4.77      2.67 o 
   0  11  14        4.06        7.29      3.49 o 
   1  11  14        1.10        4.24      2.49 o 
  -5   1  15        2.91        5.70      2.87 o 
  -4   1  15      258.73      247.00     13.07 o 
  -3   1  15       55.48       44.12      7.76 o 
  -2   1  15      166.43      140.49      6.77 o 
  -1   1  15       11.23       12.57      2.09 o 
   0   1  15        3.25        5.68      2.87 o 
   1   1  15       10.95       10.01      2.34 o 
   2   1  15        0.39        2.09      1.97 o 
   3   1  15       60.96       61.46      3.59 o 
   4   1  15       13.39       14.92      4.23 o 
  -4   2  15       20.16       25.02      5.08 o 
  -3   2  15      228.26      215.08     22.14 o 
  -2   2  15        4.02        6.51      2.29 o 
  -1   2  15       10.23       10.65      2.73 o 
   0   2  15      169.55      167.26      4.99 o 
   1   2  15      158.37      152.97      4.97 o 
   2   2  15       36.63       33.68      3.34 o 
   3   2  15      276.79      284.60      6.69 o 
   4   2  15       17.82       17.72      4.59 o 
  -4   3  15        5.05        5.51      3.63 o 
  -3   3  15        9.02       10.21      4.14 o 
  -2   3  15       43.84       40.38      6.33 o 
  -1   3  15       34.94       29.26      3.66 o 
   0   3  15      482.80      479.27      7.65 o 
   1   3  15      243.44      229.49      5.88 o 
   2   3  15      336.21      356.44      8.87 o 
   3   3  15        0.02       -0.11      2.54 o 
   4   3  15       13.93       12.80      3.42 o 
  -4   4  15        0.19        3.23      3.52 o 
  -3   4  15       16.68       16.92      4.98 o 
  -2   4  15        0.35        3.17      3.54 o 
  -1   4  15      128.63      133.26      6.98 o 
   0   4  15        4.28        5.60      2.05 o 
   1   4  15        8.58        7.80      2.10 o 
   2   4  15        0.22        2.78      2.36 o 
   3   4  15      193.87      194.82      7.10 o 
   4   4  15        4.60        6.34      2.70 o 
  -4   5  15       65.99       56.80      8.21 o 
  -3   5  15       47.69       41.59      4.07 o 
  -2   5  15        5.25        4.68      2.66 o 
  -1   5  15       63.57       66.43      5.14 o 
   0   5  15        1.85        3.87      1.68 o 
   1   5  15       42.11       43.87      3.63 o 
   2   5  15        1.32        2.56      1.72 o 
   3   5  15       51.62       56.74      4.50 o 
  -4   6  15        7.13        3.49      3.45 o 
  -3   6  15       42.10       37.79      4.10 o 
  -2   6  15       53.11       52.78      5.72 o 
  -1   6  15        0.03        3.32      2.06 o 
   0   6  15       69.19       77.31     10.82 o 
   1   6  15        8.75        6.71      2.06 o 
   2   6  15        2.03        3.63      1.61 o 
   3   6  15       49.67       46.26      5.63 o 
  -3   7  15        0.10        3.49      1.92 o 
  -2   7  15       36.19       43.72      6.53 o 
  -1   7  15       52.81       53.52      5.23 o 
   0   7  15       14.18       13.09      3.42 o 
   1   7  15      118.39      117.47      5.22 o 
   2   7  15       21.50       22.25      4.31 o 
   3   7  15       14.89       15.68      7.82 o 
  -3   8  15        9.24        4.73      2.38 o 
  -2   8  15        1.69        3.66      2.56 o 
  -1   8  15       58.10       55.08      5.58 o 
   0   8  15       61.54       66.09      7.62 o 
   1   8  15        2.28        3.24      2.00 o 
   2   8  15        6.34        6.08      5.07 o 
  -2   9  15        0.89        4.78      2.77 o 
  -1   9  15      143.19      150.50      7.88 o 
   0   9  15      287.34      286.43      8.46 o 
   1   9  15       78.82       73.14      7.12 o 
   2   9  15        3.20        1.90      2.50 o 
  -1  10  15       40.19       44.40      5.28 o 
   0  10  15      243.75      254.57     10.30 o 
  -4   0  16      617.63      601.46     24.76 o 
  -3   0  16      295.76      277.53     15.38 o 
  -2   0  16      828.87      747.54     22.64 o 
  -1   0  16        4.25        7.18      3.24 o 
   0   0  16       28.42       28.21      3.93 o 
   1   0  16        2.56        2.70      2.72 o 
   2   0  16        4.72        6.19      3.36 o 
   3   0  16      291.43      280.80     11.19 o 
  -4   1  16        0.10        5.40      4.08 o 
  -3   1  16     1275.15     1226.71     22.82 o 
  -2   1  16      212.94      194.37     12.07 o 
  -1   1  16        7.54        7.77      2.66 o 
   0   1  16      152.21      149.41      5.48 o 
   1   1  16        0.17        4.95      2.37 o 
   2   1  16      240.31      240.81      6.18 o 
   3   1  16      400.41      394.05     16.26 o 
  -4   2  16        1.46        3.76      3.00 o 
  -3   2  16       37.11       25.79      6.01 o 
  -2   2  16      178.54      155.04      8.53 o 
  -1   2  16        2.15        2.00      2.08 o 
   0   2  16        5.64        4.96      2.43 o 
   1   2  16        1.17        2.41      2.05 o 
   2   2  16      140.52      139.07      4.97 o 
   3   2  16        9.53       12.44      3.09 o 
  -4   3  16       10.85        7.69      3.89 o 
  -3   3  16        2.42        2.05      2.61 o 
  -2   3  16       14.78       10.72      2.42 o 
  -1   3  16        0.77        2.78      2.05 o 
   0   3  16      185.26      168.98      6.97 o 
   1   3  16        2.06        3.85      2.19 o 
   2   3  16      146.73      154.43      6.97 o 
   3   3  16       18.16       17.39      3.57 o 
  -4   4  16       53.77       52.13      8.34 o 
  -3   4  16        0.70        2.01      2.82 o 
  -2   4  16        0.16        4.08      2.72 o 
  -1   4  16      136.85      131.72      6.70 o 
   0   4  16        0.76        3.76      2.53 o 
   1   4  16       84.58       87.85      4.71 o 
   2   4  16      180.34      195.39      9.89 o 
   3   4  16       13.09       14.79      3.53 o 
  -3   5  16        3.93        4.12      3.60 o 
  -2   5  16        0.32        1.78      1.76 o 
  -1   5  16        2.53        5.90      2.98 o 
   0   5  16       19.13       19.55      3.50 o 
   1   5  16        0.08        2.01      2.12 o 
   2   5  16       93.34       97.91      5.51 o 
   3   5  16        2.39        9.33      3.19 o 
  -3   6  16       46.07       38.88      7.81 o 
  -2   6  16       22.44       16.85      3.57 o 
  -1   6  16       21.80       23.56      3.69 o 
   0   6  16       28.50       32.34      4.91 o 
   1   6  16        9.03        8.78      3.37 o 
   2   6  16        4.33        5.26      2.07 o 
  -2   7  16       26.83       23.59      3.84 o 
  -1   7  16       35.54       37.76      5.02 o 
   0   7  16       40.67       48.97      8.03 o 
   1   7  16       38.01       35.98      4.74 o 
   2   7  16      145.89      132.70      7.02 o 
  -2   8  16        1.26        4.95      2.40 o 
  -1   8  16        5.62        6.63      2.93 o 
   0   8  16        0.66        3.04      2.52 o 
   1   8  16      133.17      131.51      7.14 o 
  -3   1  17      133.79      128.54     10.70 o 
  -2   1  17       17.50       15.70      4.60 o 
  -1   1  17        0.84        4.17      3.19 o 
   0   1  17       26.81       26.09      2.79 o 
   1   1  17        3.98        3.94      2.16 o 
   2   1  17      284.96      277.65      6.78 o 
   3   1  17       33.69       26.38      3.73 o 
  -3   2  17       41.12       39.16      9.05 o 
  -2   2  17        0.21        0.89      3.57 o 
  -1   2  17        0.02        2.46      2.06 o 
   0   2  17        8.80        6.00      2.47 o 
   1   2  17        2.03        3.95      2.04 o 
   2   2  17      203.08      198.57      5.87 o 
   3   2  17       85.39       83.70      7.16 o 
  -3   3  17        3.29        1.78      2.21 o 
  -2   3  17       20.60       21.12      5.35 o 
  -1   3  17      106.34       94.36      5.94 o 
   0   3  17       18.57       17.77      4.42 o 
   1   3  17      120.73      119.19      5.37 o 
   2   3  17      210.12      214.73      6.54 o 
  -3   4  17       31.64       28.89      6.92 o 
  -2   4  17       22.98       16.39      4.83 o 
  -1   4  17       46.56       39.84      4.33 o 
   0   4  17       29.73       25.99      4.66 o 
   1   4  17        1.54        1.97      1.88 o 
   2   4  17       12.80        9.37      3.80 o 
  -2   5  17       23.46       20.00      5.86 o 
  -1   5  17        8.41        7.03      2.66 o 
   0   5  17        3.69        3.75      2.40 o 
   1   5  17        1.55        4.61      2.73 o 
   2   5  17       23.39       25.46      3.35 o 
  -2   6  17        9.34        9.79      3.03 o 
  -1   6  17        2.68        4.08      2.19 o 
   0   6  17       12.45        9.99      3.23 o 
   1   6  17       50.81       46.22      5.71 o 
  -1   7  17        1.46        7.22      2.46 o 
   0   7  17        3.83        3.21      2.52 o 
  -2   0  18       27.07       27.01      7.63 o 
  -1   0  18       63.53       80.67     11.13 o 
   0   0  18       45.19       52.90      8.00 o 
   1   0  18        3.56        4.56      2.60 o 
  -2   1  18       72.81       46.37      6.84 o 
  -1   1  18       26.45       23.97      4.91 o 
   0   1  18        1.04        4.31      2.43 o 
   1   1  18        1.07        2.34      1.79 o 
  -2   2  18       24.40       23.75      5.71 o 
  -1   2  18       30.73       26.43      6.68 o 
   0   2  18       53.11       57.71      4.60 o 
   1   2  18        0.00        4.10      2.05 o 
  -2   3  18        0.26        3.92      2.61 o 
  -1   3  18       39.43       23.98      5.60 o 
   0   3  18        3.22        4.16      1.98 o 
   1   3  18       28.83       21.39      3.49 o 
  -1   4  18        0.25        5.07      2.37 o 
   0   4  18       66.03       66.63     11.08 o 
                                                 
